# Supplementary material for: (E)-1-[(2-Chloro-4-nitro­phenyl­imino)­meth­yl]naphthalen-2-ol
Source: Acta Crystallogr Sect E Struct Rep Online. 2011 Jun 11;67(Pt 7):o1618. doi: 10.1107/S1600536811021374 (PMC3151923; doi:10.1107/S1600536811021374)
Supplement: Supplementary file 2 [file e-67-o1618-Isup2.hkl]

# 
# h,k,l, Fc-squared, Fo-squared, sigma(Fo-squared) and status flag 
# 
data_I
_shelx_title ' 110508c in P2(1)/c' 
_shelx_refln_list_code          4 
_shelx_F_calc_maximum      338.41 
_exptl_crystal_F_000       672.00 
_reflns_d_resolution_high  0.8403 
 
loop_ 
 _symmetry_equiv_pos_as_xyz 
 'x, y, z' 
 '-x, y+1/2, -z+1/2' 
 '-x, -y, -z' 
 'x, -y-1/2, z-1/2' 
 
_cell_length_a     7.0530 
_cell_length_b    12.8699 
_cell_length_c    15.7701 
_cell_angle_alpha  90.000 
_cell_angle_beta   98.180 
_cell_angle_gamma  90.000 
 
_shelx_F_squared_multiplier     1.000 
 
loop_ 
 _refln_index_h 
 _refln_index_k 
 _refln_index_l 
 _refln_F_squared_calc 
 _refln_F_squared_meas 
 _refln_F_squared_sigma 
 _refln_observed_status 
   1   0   0      463.80      505.04     44.73 o 
   2   0   0     3555.31     3788.31    157.77 o 
   3   0   0     2684.69     2735.90    169.79 o 
   4   0   0       86.79       41.37     32.71 o 
   5   0   0      157.46      126.32     36.52 o 
   6   0   0       35.58       49.76     41.02 o 
   7   0   0        7.14       -0.35     42.68 o 
   8   0   0        0.87      -28.38     97.64 o 
   1   1   0      878.54      617.28     50.49 o 
   2   1   0    27124.72    28102.97   3244.31 o 
   3   1   0     1060.38     1042.48     72.61 o 
   4   1   0      555.31      435.66     54.52 o 
   5   1   0       56.65       37.94     23.07 o 
   6   1   0       79.25       84.29     23.37 o 
   7   1   0        0.22       -1.77     30.28 o 
   8   1   0       15.88       40.88     79.36 o 
   0   2   0     5106.05     5853.22    167.39 o 
   1   2   0       92.75       96.98     18.97 o 
   2   2   0     1399.22     1304.88    118.47 o 
   3   2   0     1963.99     1979.27    165.79 o 
   4   2   0       64.02       42.77     19.37 o 
   5   2   0        1.90        0.81     21.00 o 
   6   2   0       17.61       19.06     24.84 o 
   7   2   0        4.90       24.72     45.93 o 
   8   2   0       32.30       74.85     50.69 o 
   1   3   0      267.72      242.20     26.16 o 
   2   3   0      623.10      559.17     93.66 o 
   3   3   0      173.85      182.32     19.99 o 
   4   3   0        6.31       -7.68     15.31 o 
   5   3   0        0.01       -7.24     28.91 o 
   6   3   0       47.77       52.14     37.08 o 
   7   3   0       42.59       33.79     66.38 o 
   8   3   0        5.94       14.15     46.17 o 
   0   4   0     1327.30     1751.07     73.49 o 
   1   4   0      175.47      139.46     27.98 o 
   2   4   0       20.83       14.04     19.30 o 
   3   4   0       42.53       32.19     13.23 o 
   4   4   0      162.27      165.71     30.97 o 
   5   4   0       16.25        5.60     38.73 o 
   6   4   0        2.69      -16.83     30.37 o 
   7   4   0        0.10       -6.18     38.34 o 
   8   4   0        0.54       20.72     47.74 o 
   1   5   0      658.77      719.48     98.09 o 
   2   5   0      246.83      213.49     33.40 o 
   3   5   0       26.42       31.20     14.70 o 
   4   5   0       37.56       41.87     26.38 o 
   5   5   0        5.39       16.67     29.12 o 
   6   5   0        0.86       37.06     44.12 o 
   7   5   0        2.56       38.24     48.14 o 
   0   6   0      336.18      284.53     57.00 o 
   1   6   0     1562.90     1856.38    119.76 o 
   2   6   0      360.41      368.20     45.55 o 
   3   6   0      396.41      345.18     50.72 o 
   4   6   0       97.75      107.49     32.77 o 
   5   6   0        0.60       15.91     38.60 o 
   6   6   0        8.58      -31.14     43.29 o 
   7   6   0        0.02       -9.48     44.64 o 
   1   7   0      699.00      659.76     34.71 o 
   2   7   0      256.03      211.32     37.60 o 
   3   7   0       99.64       57.04     28.13 o 
   4   7   0      138.30       86.20     33.88 o 
   5   7   0       25.54       15.42     30.65 o 
   6   7   0       68.69       98.78     53.74 o 
   7   7   0        1.97       52.49     53.61 o 
   0   8   0       43.85      217.57    167.39 o 
   1   8   0      247.50      197.62     24.25 o 
   2   8   0     1099.29     1093.52     86.07 o 
   3   8   0       34.99       42.58     30.05 o 
   4   8   0       23.05       16.11     32.92 o 
   5   8   0        0.10      -31.83     30.98 o 
   6   8   0       37.28       43.55     56.61 o 
   7   8   0       32.79       64.21     53.81 o 
   1   9   0      949.93      933.02     84.66 o 
   2   9   0       25.90       -6.96     24.31 o 
   3   9   0      143.06      123.94     38.65 o 
   4   9   0       55.50       64.64     40.55 o 
   5   9   0      102.40      103.63     36.59 o 
   6   9   0      134.72      187.37     74.14 o 
   0  10   0      744.11      630.30     76.13 o 
   1  10   0      119.40      115.93     40.81 o 
   2  10   0       36.04       18.67     29.91 o 
   3  10   0       17.16       63.07     34.52 o 
   4  10   0      606.13      670.31     80.69 o 
   5  10   0       48.71       55.69     32.63 o 
   6  10   0       10.61       40.10     38.43 o 
   1  11   0        0.11       20.37     48.45 o 
   2  11   0        3.69      -13.47     25.02 o 
   3  11   0      358.01      336.80     49.51 o 
   4  11   0        3.07        3.44     27.36 o 
   5  11   0       20.73       17.44     34.01 o 
   0  12   0      330.72      291.00    114.96 o 
   1  12   0       11.68       27.56     51.61 o 
   2  12   0       42.91        8.14     35.73 o 
   3  12   0       71.48       75.31     34.44 o 
   4  12   0       25.63        5.51     36.60 o 
   5  12   0        0.00       14.84     42.16 o 
   1  13   0        3.88      -46.72     48.17 o 
   2  13   0       90.13       42.89     64.15 o 
   3  13   0       83.12       65.59     46.78 o 
   4  13   0       28.49       18.74     35.82 o 
   0  14   0       14.88       26.45     82.73 o 
   1  14   0       20.46      -30.72     44.67 o 
   2  14   0       38.57       14.94     73.84 o 
   3  14   0        7.69      -24.82     60.13 o 
   1  15   0        0.35      -21.10     77.37 o 
  -8   1   1        0.00       13.47     70.71 o 
  -7   1   1        7.16        9.16     31.07 o 
  -6   1   1        0.69       -0.35     25.61 o 
  -5   1   1       42.84       51.95     35.53 o 
  -4   1   1      134.06       39.61     31.39 o 
  -3   1   1      250.25      183.25     33.43 o 
  -2   1   1     9001.54     6889.37    454.30 o 
  -1   1   1       20.44       16.56      9.05 o 
   1   1   1     1866.71     1769.78    116.19 o 
   2   1   1      317.85      235.03     34.28 o 
   3   1   1       89.91       58.96     18.30 o 
   4   1   1        0.18       -2.70     17.63 o 
   5   1   1        4.26       12.77     15.46 o 
   6   1   1        0.00       21.42     24.81 o 
   7   1   1        0.00       -5.43     39.28 o 
   8   1   1        1.08       72.15    117.36 o 
  -8   2   1        2.57      -13.05     50.39 o 
  -7   2   1        0.00      -10.63     34.94 o 
  -6   2   1        2.58        4.83     31.51 o 
  -5   2   1       18.11       -3.11     21.70 o 
  -4   2   1       23.37       10.62     20.44 o 
  -3   2   1      948.74      911.10     54.34 o 
  -2   2   1     5049.84     4429.94    159.61 o 
  -1   2   1     2094.26     1685.82    102.73 o 
   0   2   1      275.85      315.76     20.30 o 
   1   2   1     3240.00     3747.69    127.81 o 
   2   2   1      189.26      165.13     20.22 o 
   3   2   1      938.67      927.91     47.92 o 
   4   2   1       75.10       73.04     20.38 o 
   5   2   1       26.33       31.64     19.21 o 
   6   2   1        0.04       35.20     34.09 o 
   7   2   1       18.40       32.86     40.64 o 
   8   2   1       21.85       22.93     55.57 o 
  -8   3   1        7.25       24.09     45.71 o 
  -7   3   1       15.53        0.98     35.82 o 
  -6   3   1       19.43       17.94     44.61 o 
  -5   3   1        0.76       10.26     26.72 o 
  -4   3   1       29.18       39.33     23.03 o 
  -3   3   1        4.80       -0.05     14.84 o 
  -2   3   1      677.32      543.95     57.72 o 
  -1   3   1      978.94     1082.57    130.53 o 
   0   3   1     4638.51     5520.91    173.73 o 
   1   3   1     3051.28     2687.20    403.80 o 
   2   3   1     2495.30     2290.42    194.89 o 
   3   3   1       17.87       44.80     15.52 o 
   4   3   1      185.55      194.56     64.01 o 
   5   3   1       24.65       19.05     20.38 o 
   6   3   1      277.75      373.73     71.22 o 
   7   3   1        2.43       43.67     45.37 o 
   8   3   1        6.61       20.15     60.91 o 
  -8   4   1       15.67       67.43     59.22 o 
  -7   4   1        7.95       33.03     45.66 o 
  -6   4   1       36.45       50.49     44.21 o 
  -5   4   1        0.01       14.41     37.91 o 
  -4   4   1      210.24      204.19     26.10 o 
  -3   4   1      336.64      281.95     25.67 o 
  -2   4   1      258.33      191.82     30.46 o 
  -1   4   1     1619.52     1457.80    100.24 o 
   0   4   1     3993.51     4888.30    211.83 o 
   1   4   1     3729.05     4308.64    373.09 o 
   2   4   1       49.08       33.85     13.66 o 
   3   4   1      211.53      218.29     21.82 o 
   4   4   1       10.55       30.59     16.75 o 
   5   4   1      250.13      348.13     53.00 o 
   6   4   1       53.57       93.22     48.10 o 
   7   4   1        9.85       72.13     51.12 o 
  -7   5   1        6.35       34.49     44.62 o 
  -6   5   1        6.81        0.97     42.52 o 
  -5   5   1       96.59      108.54     53.16 o 
  -4   5   1       61.96       45.54     26.86 o 
  -3   5   1     1640.07     1749.94    195.70 o 
  -2   5   1      327.75      282.07     39.96 o 
  -1   5   1     1891.17     1775.08    118.58 o 
   0   5   1      588.93      654.01     50.37 o 
   1   5   1       98.56      103.52     20.21 o 
   2   5   1      315.98      270.38     73.14 o 
   3   5   1        9.16       90.97     29.07 o 
   4   5   1      613.37      550.76    127.88 o 
   5   5   1       19.57       20.34     28.98 o 
   6   5   1       22.84       54.15     49.14 o 
   7   5   1        0.12       11.84     43.27 o 
  -7   6   1       13.19       11.04     42.17 o 
  -6   6   1       48.48       43.45     44.80 o 
  -5   6   1       14.38       32.07     39.74 o 
  -4   6   1       28.07       37.36     26.79 o 
  -3   6   1      734.98      762.99     91.35 o 
  -2   6   1      363.88      343.06     44.42 o 
  -1   6   1     2433.87     2643.54    105.25 o 
   0   6   1     2752.20     3286.51    119.27 o 
   1   6   1     5219.97     5765.93    473.00 o 
   2   6   1      129.53       89.59     24.39 o 
   3   6   1      233.46      199.74     33.51 o 
   4   6   1       18.14       15.87     22.08 o 
   5   6   1        7.97       13.08     24.68 o 
   6   6   1        0.32        6.27     41.48 o 
   7   6   1        5.65      -16.46     43.36 o 
  -7   7   1        2.05       28.17     51.76 o 
  -6   7   1        6.89      -15.26     43.77 o 
  -5   7   1      231.65      190.23     45.46 o 
  -4   7   1      175.98      200.89     43.49 o 
  -3   7   1     1387.71     1506.28     95.16 o 
  -2   7   1      127.80      155.94     37.57 o 
  -1   7   1       11.50        8.04     14.94 o 
   0   7   1      162.96      185.73     24.14 o 
   1   7   1      717.19      708.52     51.87 o 
   2   7   1     1094.91     1319.99    151.32 o 
   3   7   1      141.50      102.06     31.18 o 
   4   7   1        1.75      -10.61     21.71 o 
   5   7   1        6.34       30.42     26.43 o 
   6   7   1        0.99        1.02     37.46 o 
   7   7   1        0.14       23.05     56.27 o 
  -7   8   1       29.60      -24.13     51.48 o 
  -6   8   1       19.62      -27.09     36.30 o 
  -5   8   1        4.34        5.23     30.76 o 
  -4   8   1       34.75       -0.13     33.19 o 
  -3   8   1        4.53      -10.53     22.64 o 
  -2   8   1       45.92        8.57     23.04 o 
  -1   8   1      133.07      112.52     21.29 o 
   0   8   1        0.60       27.47     18.06 o 
   1   8   1        2.93      -13.68     15.89 o 
   2   8   1      151.87       99.89     30.68 o 
   3   8   1      124.75      126.86     32.12 o 
   4   8   1       94.17      103.44     31.07 o 
   5   8   1       24.82       17.96     28.70 o 
   6   8   1      146.15      136.59     60.19 o 
   7   8   1       17.13      115.40     66.91 o 
  -6   9   1      228.01      231.85     72.25 o 
  -5   9   1       32.86       11.31     36.28 o 
  -4   9   1        3.83       -8.99     34.87 o 
  -3   9   1       51.19       40.79     31.29 o 
  -2   9   1      110.35      133.19     40.47 o 
  -1   9   1        6.09       17.18     42.71 o 
   0   9   1       51.40       39.32     19.80 o 
   1   9   1       76.77       41.66     27.11 o 
   2   9   1       42.97       -1.54     23.47 o 
   3   9   1       74.61       53.24     27.74 o 
   4   9   1     1085.99     1001.53     91.71 o 
   5   9   1       72.26       83.53     33.64 o 
   6   9   1      146.96      150.07     53.77 o 
  -6  10   1        0.40      -18.87     38.53 o 
  -5  10   1        2.16       -4.20     38.65 o 
  -4  10   1        0.37       19.66     31.88 o 
  -3  10   1       23.10        5.24     29.73 o 
  -2  10   1       73.61      103.12     39.06 o 
  -1  10   1       40.41       19.49     33.95 o 
   0  10   1        0.06       11.23     35.36 o 
   1  10   1       20.13       14.49     23.09 o 
   2  10   1      155.74       97.61     33.26 o 
   3  10   1       20.38       62.14     32.70 o 
   4  10   1      102.16       75.32     35.37 o 
   5  10   1       12.45       17.07     32.65 o 
   6  10   1       35.74       71.79     48.53 o 
  -5  11   1       10.26      -25.46     34.80 o 
  -4  11   1       16.71        8.17     37.23 o 
  -3  11   1       63.05       57.07     38.89 o 
  -2  11   1        5.97       27.94     29.81 o 
  -1  11   1       19.74       14.86     43.57 o 
   0  11   1        5.48      -12.50     47.32 o 
   1  11   1       17.54        0.94     35.18 o 
   2  11   1       17.55       41.80     27.09 o 
   3  11   1      259.50      295.51     48.14 o 
   4  11   1      100.53      101.59     34.22 o 
   5  11   1        0.04       29.82     44.09 o 
  -5  12   1        9.75        2.22     33.88 o 
  -4  12   1        1.05       14.44     38.64 o 
  -3  12   1       15.24       -1.62     48.44 o 
  -2  12   1       57.23       70.23     41.97 o 
  -1  12   1      436.82      258.26     77.42 o 
   0  12   1       74.46       29.64     56.27 o 
   1  12   1      199.19       86.20     66.39 o 
   2  12   1      149.81      121.44     46.03 o 
   3  12   1        0.10       23.16     29.77 o 
   4  12   1       31.71       31.42     34.91 o 
   5  12   1       70.51       75.96     40.84 o 
  -4  13   1       53.01       97.81     44.63 o 
  -3  13   1       66.06      148.70     46.18 o 
  -2  13   1       52.82       71.71     59.97 o 
  -1  13   1       11.41       15.54     54.74 o 
   0  13   1       54.27      100.74     71.93 o 
   1  13   1       17.50       61.87     69.20 o 
   2  13   1      224.63      223.27     81.63 o 
   3  13   1       41.28       46.21     43.25 o 
   4  13   1       41.95       31.62     38.87 o 
  -3  14   1       41.52       30.92     63.91 o 
  -2  14   1        5.44       23.85     65.87 o 
  -1  14   1       78.33       49.94     58.55 o 
   0  14   1       14.91       87.42     68.40 o 
   1  14   1      126.83      126.68     66.63 o 
   2  14   1        4.06       -2.16     55.10 o 
   3  14   1       18.34      -48.58     52.58 o 
  -1  15   1       15.75       51.45     80.18 o 
   0  15   1        3.28       21.33     63.58 o 
   1  15   1        1.87       19.29     64.93 o 
  -8   0   2        6.75       46.66     66.86 o 
  -7   0   2       19.03       -2.40     63.01 o 
  -6   0   2      575.65      624.33    123.13 o 
  -5   0   2      196.49      210.19     76.00 o 
  -4   0   2       10.59        3.37     28.38 o 
  -3   0   2     1927.43     1832.59    124.58 o 
  -2   0   2   114521.07    92933.86    920.62 o 
  -1   0   2     1545.84     1179.88     72.63 o 
   0   0   2     1937.00     2073.37     62.29 o 
   1   0   2    12378.41    12057.96    184.09 o 
   2   0   2     1653.93     1553.21     78.12 o 
   3   0   2        0.35       25.36     32.32 o 
   4   0   2     1240.01     1096.49     90.36 o 
   5   0   2       48.01       36.93     31.84 o 
   6   0   2       78.94       66.33     36.03 o 
   7   0   2       14.02        6.37     38.92 o 
   8   0   2        4.04      -42.33     68.78 o 
  -8   1   2        0.12       50.02     76.00 o 
  -7   1   2        0.92        3.46     36.91 o 
  -6   1   2       83.15       74.42     42.89 o 
  -5   1   2       13.47       10.27     30.75 o 
  -4   1   2     9240.04     8692.50   1120.48 o 
  -3   1   2      188.24      202.45     70.23 o 
  -2   1   2    10526.75     9968.46   1574.53 o 
  -1   1   2      319.02      598.38    276.81 o 
   0   1   2     5029.11     4682.15    500.84 o 
   1   1   2      389.61      442.61     59.19 o 
   2   1   2      114.79      114.55     24.15 o 
   3   1   2       67.47       58.52     16.46 o 
   4   1   2       22.58       20.84     14.50 o 
   5   1   2      106.07      102.46     23.48 o 
   6   1   2       18.68        3.75     25.14 o 
   7   1   2        8.60       28.22     38.28 o 
   8   1   2        2.31       91.39     83.69 o 
  -8   2   2        6.38       39.74     56.11 o 
  -7   2   2        4.13       -1.81     44.93 o 
  -6   2   2      360.78      267.20     48.57 o 
  -5   2   2      248.32      243.46     54.85 o 
  -4   2   2      368.82      343.04     39.19 o 
  -3   2   2      116.70      128.69     24.33 o 
  -2   2   2      459.03      360.40     31.09 o 
  -1   2   2      173.99      111.23     20.01 o 
   0   2   2     3531.16     3880.44    571.92 o 
   1   2   2      809.52      811.14     77.14 o 
   2   2   2       95.42       79.93     13.73 o 
   3   2   2      671.87      692.28     39.02 o 
   4   2   2      506.21      487.04     38.58 o 
   5   2   2        4.09       -2.83     20.00 o 
   6   2   2       52.17       21.33     27.65 o 
   7   2   2       30.73       68.25     46.31 o 
   8   2   2        4.14       17.16     50.99 o 
  -8   3   2        0.09       38.45     47.11 o 
  -7   3   2        8.89       -0.76     59.85 o 
  -6   3   2        1.24       -1.87     36.13 o 
  -5   3   2      198.96      179.41     38.89 o 
  -4   3   2      360.42      412.69     58.16 o 
  -3   3   2        0.75      -11.08     17.89 o 
  -2   3   2       12.22      273.72    165.03 o 
  -1   3   2        8.43        5.60     13.06 o 
   0   3   2       70.16       69.68     18.90 o 
   1   3   2        5.55       -1.85     13.17 o 
   2   3   2     1740.14     1736.56     71.62 o 
   3   3   2       71.45       53.61     14.77 o 
   4   3   2       37.76       11.13     17.60 o 
   5   3   2      292.10      267.99     42.86 o 
   6   3   2       60.95       75.44     45.75 o 
   7   3   2       44.09       50.78     60.34 o 
  -8   4   2        0.72       79.35     58.11 o 
  -7   4   2        4.16        5.78     52.19 o 
  -6   4   2        5.73        1.58     38.36 o 
  -5   4   2       20.64        3.82     33.26 o 
  -4   4   2       24.64        3.93     22.81 o 
  -3   4   2       46.40       41.51     17.65 o 
  -2   4   2      342.14      230.48     31.50 o 
  -1   4   2      453.65      465.09     30.95 o 
   0   4   2        0.62        3.17     13.09 o 
   1   4   2      106.65      114.37     19.04 o 
   2   4   2      466.60      426.08     64.12 o 
   3   4   2      325.19      333.67     24.96 o 
   4   4   2       39.88       24.98     15.81 o 
   5   4   2       18.55       38.49     34.52 o 
   6   4   2        2.64        8.75     37.91 o 
   7   4   2       56.86       98.72     64.43 o 
  -7   5   2        3.85       35.59     51.71 o 
  -6   5   2        0.45       -2.39     41.00 o 
  -5   5   2        3.79        3.75     36.39 o 
  -4   5   2       56.09       55.28     29.94 o 
  -3   5   2      109.98       84.62     29.71 o 
  -2   5   2      364.99      310.37     38.12 o 
  -1   5   2      764.92      831.05     33.41 o 
   0   5   2        2.85       19.28     14.47 o 
   1   5   2      138.37      129.53     20.79 o 
   2   5   2        2.44        9.52     15.29 o 
   3   5   2      157.70      157.24     22.28 o 
   4   5   2      225.57      247.78     35.73 o 
   5   5   2       31.77       47.50     39.55 o 
   6   5   2        0.09       10.71     40.60 o 
   7   5   2       18.07       66.46     54.89 o 
  -7   6   2        0.13       14.91     88.02 o 
  -6   6   2        0.51      -37.62     37.78 o 
  -5   6   2      104.69      140.26     55.15 o 
  -4   6   2       36.79       31.69     28.17 o 
  -3   6   2      566.47      536.47     57.04 o 
  -2   6   2        5.91       -0.04     28.49 o 
  -1   6   2      393.10      529.13     42.33 o 
   0   6   2      918.51     1170.65     51.32 o 
   1   6   2       24.47       31.92     17.06 o 
   2   6   2      122.34      105.75     22.60 o 
   3   6   2      253.25      244.21     35.37 o 
   4   6   2      126.35      114.40     29.66 o 
   5   6   2       31.09       59.70     34.17 o 
   6   6   2       21.05       17.37     39.23 o 
   7   6   2        3.19        0.83     49.78 o 
  -7   7   2        1.31      -41.37     78.88 o 
  -6   7   2       56.08       32.89     46.18 o 
  -5   7   2      214.03      231.29     50.96 o 
  -4   7   2      214.62      239.01     45.10 o 
  -3   7   2        0.21       -1.62     24.49 o 
  -2   7   2      290.79      244.11     38.80 o 
  -1   7   2       47.93       39.53     16.28 o 
   0   7   2       76.51       55.47     18.84 o 
   1   7   2      183.82      196.39     31.79 o 
   2   7   2      176.70      147.34     29.52 o 
   3   7   2      172.93      136.00     34.73 o 
   4   7   2        0.68        1.20     21.16 o 
   5   7   2       20.11       39.36     29.63 o 
   6   7   2        0.03       39.99     44.99 o 
   7   7   2        0.16       23.04     52.75 o 
  -7   8   2        0.76       16.83    120.25 o 
  -6   8   2        9.49       -3.57     43.14 o 
  -5   8   2       14.69        2.82     34.04 o 
  -4   8   2       30.50        0.17     36.06 o 
  -3   8   2      192.28      181.98     40.98 o 
  -2   8   2      134.78      113.77     47.90 o 
  -1   8   2     2152.61     2527.90    108.73 o 
   0   8   2      291.11      298.75     31.56 o 
   1   8   2      140.24       99.15     29.68 o 
   2   8   2        4.71        7.05     19.42 o 
   3   8   2      233.17      180.72     36.09 o 
   4   8   2        0.05       38.51     25.86 o 
   5   8   2       10.30      -37.46     31.46 o 
   6   8   2       55.57        5.99     41.76 o 
  -6   9   2       30.87       39.39     56.15 o 
  -5   9   2        0.36      -30.27     30.97 o 
  -4   9   2       37.85       46.05     37.29 o 
  -3   9   2       34.06       12.38     27.59 o 
  -2   9   2      285.87      315.07     63.60 o 
  -1   9   2      113.94      145.43     43.06 o 
   0   9   2     1154.54     1249.18     80.82 o 
   1   9   2        0.66        7.01     24.34 o 
   2   9   2      100.59       94.77     30.65 o 
   3   9   2      491.07      431.10     52.47 o 
   4   9   2      271.67      221.23     41.56 o 
   5   9   2      438.47      408.04     64.87 o 
   6   9   2       43.22       56.70     52.79 o 
  -6  10   2       32.23       16.67     38.62 o 
  -5  10   2        4.83       31.65     39.42 o 
  -4  10   2        0.00       -0.35     33.74 o 
  -3  10   2      237.74      185.88     50.21 o 
  -2  10   2       96.72       91.07     48.99 o 
  -1  10   2       35.79        5.14     35.12 o 
   0  10   2        2.72       -5.71     32.40 o 
   1  10   2      776.41      792.84     66.53 o 
   2  10   2     1961.93     1872.42    132.70 o 
   3  10   2       85.43       68.34     30.41 o 
   4  10   2       26.49       17.82     29.49 o 
   5  10   2        2.75       13.83     36.73 o 
   6  10   2        4.86        2.03     49.80 o 
  -5  11   2        8.59       38.14     57.17 o 
  -4  11   2        1.00      -20.86     41.25 o 
  -3  11   2       58.21      107.78     52.51 o 
  -2  11   2        2.70        1.35     41.41 o 
  -1  11   2       18.20       10.18     38.54 o 
   0  11   2      164.20      135.16     88.98 o 
   1  11   2      551.70      407.12     65.82 o 
   2  11   2      221.79      196.57     43.48 o 
   3  11   2       45.81       36.49     33.93 o 
   4  11   2        1.05       36.06     31.42 o 
   5  11   2       26.53       13.88     43.03 o 
  -5  12   2       16.70       66.56     78.39 o 
  -4  12   2        6.00       30.34     44.38 o 
  -3  12   2        0.35       18.65     41.23 o 
  -2  12   2      230.73      255.77     65.72 o 
  -1  12   2       48.56       -4.23     62.63 o 
   0  12   2      142.51       74.51     58.33 o 
   1  12   2       37.02       23.89     56.95 o 
   2  12   2       58.29       46.78     43.78 o 
   3  12   2        4.28       -3.58     33.13 o 
   4  12   2        2.62       25.74     36.40 o 
  -4  13   2       56.61       13.91     49.79 o 
  -3  13   2        5.46        4.14     52.30 o 
  -2  13   2       36.93        5.26     55.44 o 
  -1  13   2        0.40       29.89     60.87 o 
   0  13   2        6.64       14.59     49.04 o 
   1  13   2       32.94       31.64     67.67 o 
   2  13   2       11.12       13.62     61.28 o 
   3  13   2      116.90      140.79     55.23 o 
   4  13   2        9.15        2.57     38.29 o 
  -3  14   2        1.23       57.71     79.41 o 
  -2  14   2        0.42        6.13     58.01 o 
  -1  14   2       40.65       36.93     66.42 o 
   0  14   2       26.51       28.75     66.99 o 
   1  14   2       91.32      138.43     79.08 o 
   2  14   2       88.24       72.50     61.70 o 
   3  14   2        2.00       24.12     73.32 o 
  -1  15   2       12.75        6.48     77.03 o 
   0  15   2      129.33      147.69     77.71 o 
   1  15   2       57.59       95.29     71.63 o 
  -7   1   3        6.61       47.62     86.58 o 
  -6   1   3      176.97      172.01     59.03 o 
  -5   1   3        8.49       16.90     38.05 o 
  -4   1   3     4153.87     4146.17    240.98 o 
  -3   1   3       85.48       62.68     30.30 o 
  -2   1   3       74.85       82.76     49.54 o 
  -1   1   3     1315.83     1131.42    302.55 o 
   0   1   3       18.85       22.36     11.97 o 
   1   1   3     2606.10     2512.27    291.02 o 
   2   1   3      414.85      412.82     57.48 o 
   3   1   3        0.25       16.09     13.50 o 
   4   1   3      118.16      113.27     22.22 o 
   5   1   3       47.84       32.05     25.71 o 
   6   1   3        0.91       -1.71     23.47 o 
   7   1   3        2.38       19.47     35.73 o 
  -8   2   3       18.54       92.83    164.50 o 
  -7   2   3        0.03       16.13     41.63 o 
  -6   2   3      230.86      253.83     49.91 o 
  -5   2   3      176.43      195.81     47.29 o 
  -4   2   3      672.93      901.09    189.99 o 
  -3   2   3       14.83       26.48     21.31 o 
  -2   2   3      736.77      638.12     42.48 o 
  -1   2   3     5013.32     4766.08    246.67 o 
   0   2   3     2206.78     2616.29    190.71 o 
   1   2   3      910.80      804.76     59.44 o 
   2   2   3     2174.29     2219.85    186.53 o 
   3   2   3      312.23      347.00     29.23 o 
   4   2   3      200.65      221.76     28.13 o 
   5   2   3      172.20      129.06     33.91 o 
   6   2   3       34.56       70.38     36.80 o 
   7   2   3       12.98      -19.35     45.53 o 
  -8   3   3       10.05       -7.70    114.96 o 
  -7   3   3       25.28       49.63     50.15 o 
  -6   3   3       53.30       81.40     51.10 o 
  -5   3   3        4.13        1.91     26.18 o 
  -4   3   3      515.76      684.93    112.13 o 
  -3   3   3      555.24      538.27    104.52 o 
  -2   3   3        0.37       24.64     18.12 o 
  -1   3   3     5456.20     5380.02    218.65 o 
   0   3   3      388.10      424.57     27.34 o 
   1   3   3       17.13       -6.79     12.12 o 
   2   3   3      203.38      178.63     19.78 o 
   3   3   3      302.29      284.57     27.31 o 
   4   3   3     1704.56     2203.77    212.18 o 
   5   3   3      272.83      288.35     50.06 o 
   6   3   3       71.98       84.38     52.79 o 
   7   3   3      100.21      100.89     48.38 o 
  -8   4   3        0.47      -76.00    120.73 o 
  -7   4   3        6.80       65.75     61.31 o 
  -6   4   3        0.14      -14.89     37.17 o 
  -5   4   3      185.12      190.55     58.05 o 
  -4   4   3      157.21      173.16     33.81 o 
  -3   4   3      295.76      254.95     29.71 o 
  -2   4   3     3537.23     3280.70     95.07 o 
  -1   4   3       56.86       51.37     13.54 o 
   0   4   3      988.19     1123.63    124.77 o 
   1   4   3       33.09        4.66     13.01 o 
   2   4   3     2509.79     3177.28    174.20 o 
   3   4   3      568.53      544.27     46.49 o 
   4   4   3      161.70      135.50     25.61 o 
   5   4   3       10.24       19.12     37.10 o 
   6   4   3        2.23       14.62     46.98 o 
   7   4   3       70.33      101.70     53.53 o 
  -7   5   3        0.04      -33.26     40.19 o 
  -6   5   3        5.38       24.04     49.98 o 
  -5   5   3      284.81      299.62    122.89 o 
  -4   5   3      174.76      122.24     45.43 o 
  -3   5   3     1871.18     1783.42    281.24 o 
  -2   5   3      720.57      703.82     36.63 o 
  -1   5   3      396.67      375.35     24.81 o 
   0   5   3      949.33      965.20     99.44 o 
   1   5   3     2151.14     2782.21    220.52 o 
   2   5   3      812.83      945.15     68.59 o 
   3   5   3       90.28       94.25     21.16 o 
   4   5   3      109.13       81.96     26.24 o 
   5   5   3       79.02      121.62     96.44 o 
   6   5   3       27.18      -10.07     34.73 o 
   7   5   3        9.56        4.50     50.69 o 
  -7   6   3       43.35       22.59     64.23 o 
  -6   6   3        0.12       -1.19     42.03 o 
  -5   6   3       10.76        7.84     44.36 o 
  -4   6   3       80.54       44.97     27.83 o 
  -3   6   3       77.78       69.42     32.90 o 
  -2   6   3     1462.86     1568.67    100.07 o 
  -1   6   3     1642.27     2008.95     82.15 o 
   0   6   3      811.89      977.16     56.06 o 
   1   6   3        0.37      -10.46     15.55 o 
   2   6   3      480.83      387.93     56.30 o 
   3   6   3       20.35       16.52     19.85 o 
   4   6   3      146.49      153.37     48.72 o 
   5   6   3       56.19      111.35     45.07 o 
   6   6   3        4.09        2.76     41.02 o 
   7   6   3        3.62       20.99     42.62 o 
  -7   7   3       24.77       49.56     75.04 o 
  -6   7   3       11.95       28.15     45.00 o 
  -5   7   3      257.94      271.72     70.90 o 
  -4   7   3       41.17       60.06     33.41 o 
  -3   7   3        2.82        4.44     28.65 o 
  -2   7   3      156.84      149.22     40.31 o 
  -1   7   3       29.31       26.92     17.22 o 
   0   7   3      662.81      898.14     81.71 o 
   1   7   3      149.64      110.45     25.65 o 
   2   7   3       35.97       54.55     21.53 o 
   3   7   3       78.66       77.63     28.74 o 
   4   7   3        0.19      -22.51     22.11 o 
   5   7   3        1.21        2.70     27.09 o 
   6   7   3        1.87       18.35     51.92 o 
   7   7   3        1.00       15.29     59.13 o 
  -7   8   3       24.62       41.05     97.43 o 
  -6   8   3        5.12       -1.70     50.15 o 
  -5   8   3        6.03       15.05     36.77 o 
  -4   8   3       33.84       39.09     40.82 o 
  -3   8   3        9.81        2.11     28.27 o 
  -2   8   3       32.09       39.88     38.20 o 
  -1   8   3       23.82       13.14     24.76 o 
   0   8   3      202.18      219.09     29.44 o 
   1   8   3      366.09      409.37     45.75 o 
   2   8   3      180.59      136.82     34.49 o 
   3   8   3       39.52       37.47     28.73 o 
   4   8   3      105.80      102.47     29.64 o 
   5   8   3        9.14       17.18     32.91 o 
   6   8   3        0.71        9.22     61.22 o 
  -6   9   3        6.65      -43.70     67.18 o 
  -5   9   3        0.00      -11.04     41.42 o 
  -4   9   3       10.52      -19.88     31.26 o 
  -3   9   3       31.70       32.79     37.54 o 
  -2   9   3       47.88       32.41     34.00 o 
  -1   9   3       14.46       10.62     32.84 o 
   0   9   3       32.06       44.95     21.75 o 
   1   9   3      106.67      106.88     26.65 o 
   2   9   3     1204.31     1200.66     89.39 o 
   3   9   3      354.55      309.39     70.19 o 
   4   9   3      418.00      358.32     61.17 o 
   5   9   3       51.55       39.39     38.19 o 
   6   9   3       41.42       10.97     56.84 o 
  -6  10   3        4.26       79.46     64.77 o 
  -5  10   3       32.60       59.45     47.23 o 
  -4  10   3        4.11       33.20     41.62 o 
  -3  10   3       18.43        8.65     42.81 o 
  -2  10   3        2.39      -32.07     38.95 o 
  -1  10   3        0.71        7.14     39.81 o 
   0  10   3     1015.03     1098.59    124.71 o 
   1  10   3      140.52      123.93     35.01 o 
   2  10   3     1230.05     1113.54     81.96 o 
   3  10   3       57.82       59.88     33.03 o 
   4  10   3        0.26        7.83     30.12 o 
   5  10   3        3.33       25.06     36.96 o 
  -5  11   3        2.65       23.13     48.35 o 
  -4  11   3      117.59      125.68     53.21 o 
  -3  11   3        0.86       23.38     41.95 o 
  -2  11   3      176.31      100.98     49.15 o 
  -1  11   3       57.45       43.48     37.42 o 
   0  11   3      816.23      968.82    124.81 o 
   1  11   3      950.59      845.72     86.36 o 
   2  11   3      170.82      105.10     35.42 o 
   3  11   3       45.80       22.82     35.65 o 
   4  11   3       14.60       13.96     30.99 o 
   5  11   3       23.25       47.63     43.21 o 
  -5  12   3        4.57       56.80     57.40 o 
  -4  12   3       14.57       -1.61     48.55 o 
  -3  12   3        7.44       43.24     49.77 o 
  -2  12   3       39.62       27.55     47.25 o 
  -1  12   3     1191.59      906.10    123.80 o 
   0  12   3      320.08      322.02    172.20 o 
   1  12   3      132.56      115.38     67.14 o 
   2  12   3       26.36       95.35     47.84 o 
   3  12   3       94.17      146.24     41.21 o 
   4  12   3       26.48       36.22     38.11 o 
  -4  13   3        0.03       36.19     47.71 o 
  -3  13   3        2.65        8.53     43.55 o 
  -2  13   3       40.64       71.24     73.26 o 
  -1  13   3       61.39       63.78    106.54 o 
   0  13   3        2.35      -27.35     55.86 o 
   1  13   3      220.34      257.51    111.83 o 
   2  13   3        0.66      -41.78     54.03 o 
   3  13   3      175.03      184.51     64.42 o 
  -3  14   3        0.04      -36.27     62.61 o 
  -2  14   3        5.28       15.18     54.99 o 
  -1  14   3        0.55       23.91     55.35 o 
   0  14   3       98.37      117.71     63.54 o 
   1  14   3        0.00       10.33     66.55 o 
   2  14   3      237.54      285.49     89.25 o 
  -1  15   3       13.97      -11.64     75.66 o 
   0  15   3        4.36       17.57     55.73 o 
  -7   0   4       36.77       11.06     75.52 o 
  -6   0   4      141.34      125.06     76.48 o 
  -5   0   4       65.32      209.23     89.46 o 
  -4   0   4     3704.56     4227.94    275.13 o 
  -3   0   4        0.03        6.25     31.75 o 
  -2   0   4      889.11      769.59     81.77 o 
  -1   0   4     1542.99     1315.52     95.72 o 
   0   0   4     1492.98     1668.57    103.41 o 
   1   0   4      188.20      190.62     33.63 o 
   2   0   4     1160.95      989.51    120.49 o 
   3   0   4      727.50      835.02     80.13 o 
   4   0   4       31.67      -20.82     37.89 o 
   5   0   4      371.43      467.09     75.33 o 
   6   0   4       28.87       82.52     48.63 o 
   7   0   4       51.28       77.44     56.46 o 
  -8   1   4        1.83       77.39     83.45 o 
  -7   1   4        0.09       -1.31     57.02 o 
  -6   1   4      732.64     1238.57    140.26 o 
  -5   1   4      133.05      203.39     56.98 o 
  -4   1   4     1650.90     2110.59    427.84 o 
  -3   1   4       60.18       54.11     41.85 o 
  -2   1   4       25.53        2.12     20.27 o 
  -1   1   4     1995.02     1921.35     86.14 o 
   0   1   4     1246.92     1513.28    109.07 o 
   1   1   4      803.99      693.28     68.27 o 
   2   1   4      396.53      356.68     63.32 o 
   3   1   4        0.06       19.75     13.48 o 
   4   1   4      299.24      320.53     44.70 o 
   5   1   4       30.29       13.18     24.29 o 
   6   1   4       55.66      104.54     38.51 o 
   7   1   4        1.90      -20.78     36.66 o 
  -8   2   4      100.95      308.42    119.29 o 
  -7   2   4        0.03       53.77     45.30 o 
  -6   2   4      346.23      588.72    239.29 o 
  -5   2   4       12.38       32.71     64.93 o 
  -4   2   4       25.95        8.29     30.03 o 
  -3   2   4       25.52       43.18     31.85 o 
  -2   2   4       28.63        6.55     14.51 o 
  -1   2   4       26.70        8.91     14.20 o 
   0   2   4      881.81      953.75     58.54 o 
   1   2   4     1041.20     1085.10    117.41 o 
   2   2   4        0.50        8.20     11.19 o 
   3   2   4       94.41      101.25     19.68 o 
   4   2   4      242.61      249.30     39.00 o 
   5   2   4      145.18      176.55     35.69 o 
   6   2   4        1.54      -13.57     32.25 o 
   7   2   4       45.82       45.37     52.82 o 
  -8   3   4       10.73        1.79     65.47 o 
  -7   3   4       18.86       78.17     58.05 o 
  -6   3   4       30.86       28.40     38.15 o 
  -5   3   4        9.98       19.63     34.49 o 
  -4   3   4       62.32       70.00     31.87 o 
  -3   3   4      216.18      212.72     36.30 o 
  -2   3   4      153.37      125.89     22.94 o 
  -1   3   4        1.92       -3.91     14.69 o 
   0   3   4     4476.66     5125.75    499.20 o 
   1   3   4      124.43      127.28     19.55 o 
   2   3   4        0.08       13.33     14.36 o 
   3   3   4     2109.96     2411.68    154.66 o 
   4   3   4      284.62      277.43     48.56 o 
   5   3   4      425.96      480.14     74.91 o 
   6   3   4        4.14      -12.19     38.97 o 
   7   3   4        7.09       21.76     42.32 o 
  -8   4   4        0.50       97.16    137.08 o 
  -7   4   4       17.27       11.76     62.64 o 
  -6   4   4       10.31       29.00     42.08 o 
  -5   4   4       24.31        8.48     35.68 o 
  -4   4   4        0.87       18.44     28.86 o 
  -3   4   4      199.35      210.46     29.10 o 
  -2   4   4       21.64       37.26     18.86 o 
  -1   4   4        3.74        2.80     13.29 o 
   0   4   4       55.16       86.62     18.23 o 
   1   4   4      703.49      962.02     90.66 o 
   2   4   4      554.14      699.52     58.36 o 
   3   4   4      151.87      183.12     23.15 o 
   4   4   4        0.11        5.89     17.96 o 
   5   4   4      110.00       56.79     40.75 o 
   6   4   4       17.53       12.36     42.00 o 
   7   4   4       32.81       33.59     40.79 o 
  -7   5   4        0.01       17.22     53.97 o 
  -6   5   4        2.20       15.51     41.20 o 
  -5   5   4       38.61       20.53     46.42 o 
  -4   5   4       90.29       90.21     47.37 o 
  -3   5   4      225.69      197.27     32.21 o 
  -2   5   4        0.21        1.76     16.31 o 
  -1   5   4       14.81       12.41     13.45 o 
   0   5   4       22.93        5.95     14.23 o 
   1   5   4     2089.86     2383.61    323.92 o 
   2   5   4     1151.16     1327.94    160.13 o 
   3   5   4        6.35       -0.13     16.30 o 
   4   5   4       29.87       33.42     21.73 o 
   5   5   4       37.24       20.89     37.00 o 
   6   5   4        2.25       14.58     45.02 o 
   7   5   4        0.68       16.66     50.05 o 
  -7   6   4        1.17       32.27     66.64 o 
  -6   6   4       19.31       22.61     77.92 o 
  -5   6   4       10.34       -7.70     62.05 o 
  -4   6   4       16.41      -13.51     32.06 o 
  -3   6   4      100.08       77.52     32.09 o 
  -2   6   4       47.12       47.21     17.33 o 
  -1   6   4       82.60       77.87     18.22 o 
   0   6   4     1051.48     1167.31     72.29 o 
   1   6   4      501.43      428.09     42.33 o 
   2   6   4       27.51       17.88     18.38 o 
   3   6   4      131.18      116.32     24.25 o 
   4   6   4        3.23       -9.34     28.85 o 
   5   6   4       87.52       57.98     41.76 o 
   6   6   4        5.49       18.27     55.19 o 
   7   6   4        2.38      -18.20     51.50 o 
  -7   7   4       42.81       37.99     71.82 o 
  -6   7   4        0.95        5.35     55.70 o 
  -5   7   4       52.30       60.65     55.17 o 
  -4   7   4        2.25      -14.50     33.29 o 
  -3   7   4      136.94      111.38     40.50 o 
  -2   7   4       11.80       -4.50     28.35 o 
  -1   7   4      840.92     1061.30    111.66 o 
   0   7   4      378.76      401.93     37.96 o 
   1   7   4      151.78      142.00     26.63 o 
   2   7   4      227.53      218.78     31.14 o 
   3   7   4      139.52       98.07     32.46 o 
   4   7   4       48.58       33.25     30.40 o 
   5   7   4       20.10       20.09     41.61 o 
   6   7   4       66.33       90.10     54.62 o 
  -7   8   4        5.48       20.15     79.85 o 
  -6   8   4        3.95        5.54     53.83 o 
  -5   8   4       18.38       -1.33     34.26 o 
  -4   8   4      236.62      263.89     56.76 o 
  -3   8   4      187.80      175.11     48.66 o 
  -2   8   4      340.49      346.38     54.53 o 
  -1   8   4        0.31      -14.54     24.41 o 
   0   8   4      641.08      708.75     48.53 o 
   1   8   4      671.58      739.63     59.03 o 
   2   8   4      215.50      156.86     34.71 o 
   3   8   4      171.90      187.34     37.92 o 
   4   8   4      314.40      266.68     55.72 o 
   5   8   4        1.38       -8.40     30.30 o 
   6   8   4        3.55       19.61     55.69 o 
  -6   9   4        0.40       39.01     61.47 o 
  -5   9   4       24.20       49.35     48.17 o 
  -4   9   4        5.09       39.69     39.56 o 
  -3   9   4      116.81      161.82     49.40 o 
  -2   9   4      325.73      277.68     60.79 o 
  -1   9   4      924.37      777.43     83.30 o 
   0   9   4       75.05       63.74     25.38 o 
   1   9   4       76.41       71.38     32.50 o 
   2   9   4      287.07      234.47     43.28 o 
   3   9   4      644.45      665.14     63.85 o 
   4   9   4      434.25      444.58     66.72 o 
   5   9   4        1.71        5.48     42.80 o 
   6   9   4      360.09      439.55     91.72 o 
  -6  10   4        0.33       27.27     76.83 o 
  -5  10   4       16.64       20.79     43.54 o 
  -4  10   4       14.18       18.95     44.53 o 
  -3  10   4        0.02       36.45     45.45 o 
  -2  10   4      120.70      156.08     46.25 o 
  -1  10   4      519.03      588.34     79.93 o 
   0  10   4      973.70     1199.82    100.65 o 
   1  10   4      942.52      960.40     77.31 o 
   2  10   4       72.96       62.98     29.14 o 
   3  10   4      177.10      145.82     37.16 o 
   4  10   4      163.99      149.92     44.91 o 
   5  10   4       31.63       67.06     51.42 o 
  -5  11   4       25.12      133.43     59.50 o 
  -4  11   4       30.62       64.68     50.96 o 
  -3  11   4        3.79       24.93     37.50 o 
  -2  11   4      199.59      115.48     51.45 o 
  -1  11   4        3.50       34.45     41.82 o 
   0  11   4      385.96      515.40     96.35 o 
   1  11   4       84.18       57.13     41.99 o 
   2  11   4       10.45       21.35     29.02 o 
   3  11   4       25.74       16.77     29.79 o 
   4  11   4       26.75       33.82     37.65 o 
   5  11   4        2.00      -15.85     44.15 o 
  -5  12   4        0.48       42.77     64.10 o 
  -4  12   4       80.31       88.35     53.57 o 
  -3  12   4       16.07      108.28     61.43 o 
  -2  12   4      181.24      102.10     51.75 o 
  -1  12   4        2.37       15.15     51.08 o 
   0  12   4       26.03        9.98     52.53 o 
   1  12   4        7.99      -11.08     47.25 o 
   2  12   4        7.33      -11.72     42.06 o 
   3  12   4        1.73      -13.12     29.25 o 
   4  12   4       48.15       39.64     37.41 o 
  -4  13   4       30.53       47.79     54.43 o 
  -3  13   4       10.17        4.17     49.39 o 
  -2  13   4        4.13       23.94     52.19 o 
  -1  13   4        8.11        5.27     55.70 o 
   0  13   4      144.48      107.48     69.48 o 
   1  13   4       31.33      104.21     67.28 o 
   2  13   4        5.75       31.24     54.34 o 
   3  13   4        4.11       30.20     46.42 o 
  -3  14   4        0.08      -20.13     69.82 o 
  -2  14   4       10.00       26.80     60.87 o 
  -1  14   4       46.03       50.73     69.76 o 
   0  14   4        6.71       -1.68     58.89 o 
   1  14   4       62.88       41.76     62.45 o 
   2  14   4        0.48       -4.16     56.51 o 
  -8   1   5       21.16       98.49     96.92 o 
  -7   1   5       12.82      200.09    125.06 o 
  -6   1   5      582.29     1165.09    223.90 o 
  -5   1   5       51.21      101.75     48.97 o 
  -4   1   5        0.26        2.75     46.18 o 
  -3   1   5      428.71      399.39     69.74 o 
  -2   1   5      858.96      546.41    159.69 o 
  -1   1   5      505.54      416.63     89.95 o 
   0   1   5     2083.88     1942.28    135.58 o 
   1   1   5     1039.25     1045.79     40.22 o 
   2   1   5     1760.77     1710.27    270.55 o 
   3   1   5      188.62      173.67     30.99 o 
   4   1   5        1.26       11.87     23.75 o 
   5   1   5        0.14       10.87     30.79 o 
   6   1   5       18.03       18.92     30.22 o 
   7   1   5        2.10       17.02     45.48 o 
  -8   2   5      121.08      466.34    112.79 o 
  -7   2   5        3.03        1.50     40.70 o 
  -6   2   5        1.95      -16.53     44.33 o 
  -5   2   5       32.12       -5.03     45.10 o 
  -4   2   5       36.51       -6.34     31.27 o 
  -3   2   5      788.47     1089.67    298.94 o 
  -2   2   5      232.31      156.93     39.31 o 
  -1   2   5       12.06      -20.77     17.15 o 
   0   2   5      746.50      738.69     37.01 o 
   1   2   5     6997.27     7497.31    450.40 o 
   2   2   5       14.68       -2.08     11.42 o 
   3   2   5     2187.30     2742.49    156.60 o 
   4   2   5        1.89       -7.58     22.63 o 
   5   2   5        9.27        4.59     27.98 o 
   6   2   5       15.04       22.03     40.22 o 
   7   2   5        6.24       24.99     55.39 o 
  -8   3   5        0.17       72.69     76.53 o 
  -7   3   5       34.30       80.78     69.05 o 
  -6   3   5      187.26      389.24     86.60 o 
  -5   3   5        0.02        7.61     35.12 o 
  -4   3   5      148.68      177.86     41.02 o 
  -3   3   5      150.00      153.67     31.36 o 
  -2   3   5      435.55      497.23     49.08 o 
  -1   3   5     1716.46     1790.89     75.26 o 
   0   3   5     4029.56     4578.78    107.68 o 
   1   3   5      157.15      130.79     31.02 o 
   2   3   5     1329.92     1830.52    179.76 o 
   3   3   5      783.43      849.27    101.79 o 
   4   3   5       45.80       38.50     27.95 o 
   5   3   5      537.88      649.89     81.27 o 
   6   3   5        0.18       26.77     48.52 o 
   7   3   5        1.16      -36.76     53.54 o 
  -8   4   5       20.08       63.90     94.54 o 
  -7   4   5       57.07      155.12     81.23 o 
  -6   4   5       15.44      115.60     79.85 o 
  -5   4   5      203.94      335.41     82.44 o 
  -4   4   5       10.64       12.54     30.65 o 
  -3   4   5      136.15      171.28     36.05 o 
  -2   4   5      217.93      165.89     28.67 o 
  -1   4   5      375.00      355.34     30.54 o 
   0   4   5     2254.49     2939.57    384.68 o 
   1   4   5        5.92        0.55     16.83 o 
   2   4   5     1384.15     1633.55     70.38 o 
   3   4   5      794.07      778.57     61.75 o 
   4   4   5      184.62      189.36     36.99 o 
   5   4   5        0.19        0.20     31.97 o 
   6   4   5       24.64       26.39     50.81 o 
   7   4   5       13.18       -4.38     49.68 o 
  -7   5   5        1.32       98.32     65.06 o 
  -6   5   5       56.27       55.31     52.43 o 
  -5   5   5       76.38        7.10     43.20 o 
  -4   5   5      410.87      529.69     87.36 o 
  -3   5   5        1.32       -2.51     22.79 o 
  -2   5   5     1907.00     1982.39     78.98 o 
  -1   5   5      698.13      848.85     65.74 o 
   0   5   5      199.18      218.16     27.56 o 
   1   5   5        0.68      -16.61     16.25 o 
   2   5   5      222.88      199.02     27.89 o 
   3   5   5      215.48      195.46     29.16 o 
   4   5   5        9.27        0.71     26.13 o 
   5   5   5      166.98      134.74     56.86 o 
   6   5   5        1.52        9.31     55.36 o 
   7   5   5       11.98      -27.89     59.82 o 
  -7   6   5        8.67        1.92     62.59 o 
  -6   6   5       42.52      100.53     69.26 o 
  -5   6   5        0.03       30.70     46.88 o 
  -4   6   5       10.55       -4.57     42.79 o 
  -3   6   5       15.40        8.12     25.93 o 
  -2   6   5        1.47       11.08     18.84 o 
  -1   6   5      943.03      848.43     77.39 o 
   0   6   5      411.02      447.81     63.39 o 
   1   6   5      101.38       89.92     23.35 o 
   2   6   5      194.87      173.77     28.81 o 
   3   6   5        2.02      -13.47     20.61 o 
   4   6   5        0.03      -16.67     26.57 o 
   5   6   5       49.52       69.64     53.69 o 
   6   6   5       17.69       -7.18     47.25 o 
  -7   7   5       12.22       47.81     83.45 o 
  -6   7   5        0.24       49.19     63.09 o 
  -5   7   5        2.58       11.54     49.97 o 
  -4   7   5       10.68        1.48     31.77 o 
  -3   7   5        9.24      -13.22     38.49 o 
  -2   7   5       15.98        3.63     25.63 o 
  -1   7   5       62.16       56.11     20.23 o 
   0   7   5      286.92      268.95     32.20 o 
   1   7   5       90.99      105.72     26.90 o 
   2   7   5        4.91       -7.82     22.65 o 
   3   7   5       23.67       10.04     22.54 o 
   4   7   5       81.39       49.56     33.60 o 
   5   7   5        0.25       21.78     46.36 o 
   6   7   5       29.15       -1.20     58.84 o 
  -7   8   5        2.22      -28.42     68.83 o 
  -6   8   5        5.51       16.29     65.09 o 
  -5   8   5        0.12       32.58     79.12 o 
  -4   8   5       20.60       20.32     38.66 o 
  -3   8   5       25.98       48.19     37.84 o 
  -2   8   5       61.25       41.88     40.52 o 
  -1   8   5       46.32       48.91     27.75 o 
   0   8   5      211.01      246.90     34.48 o 
   1   8   5      199.60      161.86     32.61 o 
   2   8   5      100.11       73.54     32.87 o 
   3   8   5       29.21       25.70     27.34 o 
   4   8   5      201.06      139.16     44.96 o 
   5   8   5       12.22       18.51     47.54 o 
   6   8   5       36.65       66.04     61.74 o 
  -6   9   5        0.69       32.47     63.94 o 
  -5   9   5       15.92        7.56     44.10 o 
  -4   9   5       54.86       48.40     42.21 o 
  -3   9   5       22.44       26.07     36.79 o 
  -2   9   5       14.46       -2.78     38.48 o 
  -1   9   5        0.02      -46.72     31.14 o 
   0   9   5       48.69       59.91     25.99 o 
   1   9   5      124.29      106.21     34.23 o 
   2   9   5      223.17      198.42     42.66 o 
   3   9   5        8.22       -5.19     25.38 o 
   4   9   5      205.74      189.28     47.58 o 
   5   9   5      348.89      269.87    105.82 o 
   6   9   5      183.46      263.53     77.62 o 
  -6  10   5        9.82       30.05     77.83 o 
  -5  10   5       12.34       18.04     44.87 o 
  -4  10   5       44.08       89.58     55.58 o 
  -3  10   5       11.00       -9.18     39.32 o 
  -2  10   5      389.78      411.89     68.05 o 
  -1  10   5      842.12     1077.12    105.42 o 
   0  10   5     1167.40     1441.88    109.43 o 
   1  10   5      795.54      798.34     69.85 o 
   2  10   5       27.37       22.26     29.25 o 
   3  10   5      154.99      153.35     47.56 o 
   4  10   5        0.04        6.53     32.57 o 
   5  10   5        0.56        9.94     41.51 o 
  -5  11   5       48.46      137.04     69.69 o 
  -4  11   5      168.98      181.29     62.81 o 
  -3  11   5      464.43      457.38     74.41 o 
  -2  11   5     1492.96     1644.24    133.83 o 
  -1  11   5      100.39      139.01     54.23 o 
   0  11   5        0.68      -11.17     45.44 o 
   1  11   5        0.17        2.43     34.00 o 
   2  11   5      104.82       81.84     34.36 o 
   3  11   5      138.48      166.57     43.44 o 
   4  11   5       19.78       39.03     41.56 o 
   5  11   5       17.51       23.03     49.69 o 
  -4  12   5       94.31       93.52     51.64 o 
  -3  12   5      611.17      600.82    133.91 o 
  -2  12   5        0.59       26.38     55.63 o 
  -1  12   5      492.93      422.38    107.50 o 
   0  12   5       30.44       28.12     56.77 o 
   1  12   5       28.72       38.39     51.48 o 
   2  12   5       38.17       57.76     44.52 o 
   3  12   5       10.50       27.34     38.24 o 
   4  12   5       64.28       64.40     43.00 o 
  -4  13   5       19.04       86.79     62.01 o 
  -3  13   5       31.65       58.31     55.98 o 
  -2  13   5       91.81      115.74     74.63 o 
  -1  13   5        7.19      -21.24     72.59 o 
   0  13   5      105.41      118.01     69.01 o 
   1  13   5      217.86       96.28     60.13 o 
   2  13   5        5.18       71.52     74.01 o 
   3  13   5       12.47       44.19     53.50 o 
  -2  14   5        9.64      -18.45     65.66 o 
  -1  14   5       32.20       31.60     66.80 o 
   0  14   5      116.07      145.16     79.69 o 
   1  14   5       35.80       47.91     79.04 o 
   2  14   5        0.17      -42.01     57.94 o 
  -7   0   6        0.01       -0.48     68.30 o 
  -6   0   6      117.65      160.65     96.68 o 
  -5   0   6      107.39      195.28     91.87 o 
  -4   0   6       39.56       78.40     56.28 o 
  -3   0   6      226.82      163.06     59.16 o 
  -2   0   6      459.08      408.85     72.15 o 
  -1   0   6      297.57      157.29     52.91 o 
   0   0   6       47.17       68.78     38.48 o 
   1   0   6      393.51      407.11     31.47 o 
   2   0   6     1694.36     1650.27    402.35 o 
   3   0   6      521.76      613.51     80.73 o 
   4   0   6       62.25       44.23     36.38 o 
   5   0   6       27.34       38.50     43.60 o 
   6   0   6       10.51       29.98     55.27 o 
   7   0   6        0.19       60.12    115.92 o 
  -8   1   6       29.60      109.88     53.60 o 
  -7   1   6        0.08       37.04     81.77 o 
  -6   1   6       49.61       18.84     50.95 o 
  -5   1   6        7.73       -8.50     32.35 o 
  -4   1   6      133.49      193.26     47.28 o 
  -3   1   6      287.14      195.26     43.87 o 
  -2   1   6       29.51        7.46     23.57 o 
  -1   1   6       26.54       15.02     46.18 o 
   0   1   6        9.70        1.67     15.04 o 
   1   1   6      488.81      458.01     32.38 o 
   2   1   6      257.61      178.97     30.64 o 
   3   1   6     1754.10     1838.75    227.39 o 
   4   1   6       24.86       33.45     26.56 o 
   5   1   6      161.34      178.49     41.57 o 
   6   1   6       45.71       17.58     39.46 o 
   7   1   6       69.93      126.72     64.56 o 
  -8   2   6       46.87      183.76     86.49 o 
  -7   2   6        9.54       57.79     54.89 o 
  -6   2   6        0.69       40.91     39.20 o 
  -5   2   6       80.97       67.03     46.54 o 
  -4   2   6      116.21      139.56     54.35 o 
  -3   2   6       81.32       51.47     38.96 o 
  -2   2   6      930.34      715.92    206.16 o 
  -1   2   6      734.98      671.79     69.01 o 
   0   2   6     1424.77     1534.23     64.48 o 
   1   2   6     3751.40     5014.67    192.08 o 
   2   2   6      564.12      490.96     43.25 o 
   3   2   6       34.26       54.76     23.93 o 
   4   2   6       89.89      122.01     31.93 o 
   5   2   6      141.48      107.45     37.58 o 
   6   2   6       61.78      119.90     45.78 o 
   7   2   6        3.05       50.54     60.65 o 
  -8   3   6        2.32       41.34     84.41 o 
  -7   3   6        0.22      -10.37     54.20 o 
  -6   3   6       17.49       68.27     56.61 o 
  -5   3   6       25.69       58.39     38.28 o 
  -4   3   6        0.55      -10.80     24.71 o 
  -3   3   6       12.15       80.60     30.62 o 
  -2   3   6      397.33      357.17     44.66 o 
  -1   3   6      264.94      275.83     31.82 o 
   0   3   6      327.29      349.84     32.77 o 
   1   3   6     2702.02     2850.98    162.88 o 
   2   3   6     1265.57     1545.54    128.13 o 
   3   3   6     1480.19     1432.96    128.29 o 
   4   3   6       10.50       10.19     25.99 o 
   5   3   6        7.54       22.38     36.02 o 
   6   3   6       12.45       89.02    101.73 o 
   7   3   6       10.18       34.33     71.72 o 
  -7   4   6        9.76       64.24     78.08 o 
  -6   4   6        5.58       -8.78     51.08 o 
  -5   4   6       25.99       52.11     57.61 o 
  -4   4   6       28.20       33.11     32.09 o 
  -3   4   6       13.78       28.81     28.74 o 
  -2   4   6       14.49       14.78     18.87 o 
  -1   4   6      265.85      286.91     28.50 o 
   0   4   6     1721.41     2105.20    202.80 o 
   1   4   6      508.81      488.07     48.45 o 
   2   4   6        8.74       30.02     22.38 o 
   3   4   6       18.80       16.13     18.18 o 
   4   4   6       40.03       20.24     30.29 o 
   5   4   6       15.46       47.77     38.88 o 
   6   4   6        0.03       17.69     48.98 o 
   7   4   6        3.13      -14.98     54.85 o 
  -7   5   6       20.61       44.61     70.35 o 
  -6   5   6        8.26       -0.92     49.92 o 
  -5   5   6       80.58      102.54     54.61 o 
  -4   5   6       26.32        4.23     39.68 o 
  -3   5   6       44.57       18.02     27.13 o 
  -2   5   6      488.87      492.64     44.65 o 
  -1   5   6     1779.80     1838.83     69.95 o 
   0   5   6      168.60      155.21     25.78 o 
   1   5   6        1.28       -8.63     19.42 o 
   2   5   6        0.96       -5.76     17.93 o 
   3   5   6        2.98       35.67     27.80 o 
   4   5   6        0.70       29.09     35.05 o 
   5   5   6       12.89      -24.35     39.44 o 
   6   5   6        0.30       29.41     49.42 o 
   7   5   6        4.27       22.29     56.93 o 
  -7   6   6        0.27      -39.01     61.89 o 
  -6   6   6        5.52       72.69     88.50 o 
  -5   6   6       49.00      165.85    167.39 o 
  -4   6   6       37.22        4.66     41.64 o 
  -3   6   6      555.07      517.72     94.59 o 
  -2   6   6     1050.39     1200.03     69.21 o 
  -1   6   6       57.82       49.37     20.01 o 
   0   6   6      354.83      379.14     38.57 o 
   1   6   6      277.29      247.36     37.92 o 
   2   6   6      298.62      355.50     42.81 o 
   3   6   6       38.41       57.67     31.83 o 
   4   6   6       14.80       -3.28     32.24 o 
   5   6   6       14.42      -25.82     48.10 o 
   6   6   6        9.61       23.92     47.71 o 
  -7   7   6        0.98      102.25     89.23 o 
  -6   7   6       24.03       63.70     85.85 o 
  -5   7   6        0.29       26.74     71.31 o 
  -4   7   6      240.06      305.65     63.77 o 
  -3   7   6      115.06      110.46     45.14 o 
  -2   7   6      226.99      208.32     45.11 o 
  -1   7   6      575.11      546.50     44.24 o 
   0   7   6      188.00      161.59     27.91 o 
   1   7   6      812.01      798.21    116.38 o 
   2   7   6       48.14       42.13     25.36 o 
   3   7   6      493.94      446.59     63.71 o 
   4   7   6      193.07      139.48     78.88 o 
   5   7   6       64.18       67.08     55.97 o 
   6   7   6        6.84      -25.15     52.55 o 
  -6   8   6        3.44        8.15     68.96 o 
  -5   8   6       26.06       41.94     58.18 o 
  -4   8   6       42.13       47.09     43.58 o 
  -3   8   6      299.81      360.82     65.28 o 
  -2   8   6      242.45      212.34     48.20 o 
  -1   8   6        9.58       -1.65     27.84 o 
   0   8   6      915.74     1014.59     63.23 o 
   1   8   6       36.34        8.52     25.22 o 
   2   8   6     1753.62     2130.75    256.04 o 
   3   8   6      240.45      150.73     41.83 o 
   4   8   6      528.10      714.56    123.38 o 
   5   8   6        4.36       13.30     45.47 o 
   6   8   6        7.09      -26.88     58.45 o 
  -6   9   6        4.78       59.96     71.95 o 
  -5   9   6        1.68       11.34     52.02 o 
  -4   9   6        6.22       39.95     69.72 o 
  -3   9   6      413.50      412.79     71.39 o 
  -2   9   6      201.52      212.08     50.74 o 
  -1   9   6        0.43       18.16     33.90 o 
   0   9   6     1028.16     1236.83     74.16 o 
   1   9   6      130.45       95.82     34.06 o 
   2   9   6      275.03      242.68     44.57 o 
   3   9   6      171.59      153.97     48.38 o 
   4   9   6      515.91      444.21     87.95 o 
   5   9   6      125.48      138.96     70.13 o 
  -6  10   6        0.79       25.23     72.91 o 
  -5  10   6       25.71       70.87     53.13 o 
  -4  10   6        1.21       11.10     46.79 o 
  -3  10   6        0.38        2.49     42.74 o 
  -2  10   6      331.54      373.21     67.25 o 
  -1  10   6      408.33      272.50     68.76 o 
   0  10   6      163.83       89.86     54.08 o 
   1  10   6       24.77       15.51     25.14 o 
   2  10   6      583.72      515.28     62.02 o 
   3  10   6       33.48       51.32     38.16 o 
   4  10   6        0.46       -1.81     44.90 o 
   5  10   6       82.82       76.94     60.85 o 
  -5  11   6        6.24       27.03     51.70 o 
  -4  11   6       71.68       41.12     54.52 o 
  -3  11   6       67.34       53.17     55.71 o 
  -2  11   6       53.35       40.78     38.97 o 
  -1  11   6      328.01      371.41     72.16 o 
   0  11   6      317.18      260.36     81.78 o 
   1  11   6        2.57        0.27     36.25 o 
   2  11   6        9.44       22.01     27.84 o 
   3  11   6        5.02        4.79     37.05 o 
   4  11   6        9.08       -1.25     47.74 o 
  -4  12   6       74.31       67.22     51.28 o 
  -3  12   6        1.69       13.72     48.57 o 
  -2  12   6        4.22      -18.52     49.72 o 
  -1  12   6        1.48       40.83     56.32 o 
   0  12   6       26.61       16.39     54.07 o 
   1  12   6        0.06       34.55     59.28 o 
   2  12   6       65.94       67.30     50.74 o 
   3  12   6        0.35       -8.83     31.95 o 
   4  12   6        0.01      -12.78     40.36 o 
  -3  13   6        8.29       28.96     51.00 o 
  -2  13   6       58.72      -22.00     62.13 o 
  -1  13   6        0.22       71.96     69.42 o 
   0  13   6       17.91       39.37     77.51 o 
   1  13   6       35.34       48.57     64.45 o 
   2  13   6        2.42       49.24     70.60 o 
   3  13   6        1.12      -16.74     52.75 o 
  -2  14   6        5.39       -8.73     64.31 o 
  -1  14   6        0.00       17.20     54.80 o 
   0  14   6       23.82       75.66     72.70 o 
   1  14   6        0.39      -35.79     60.19 o 
  -8   1   7       46.68      118.07     78.09 o 
  -7   1   7        3.39      -56.28     72.63 o 
  -6   1   7        5.49        7.13     61.09 o 
  -5   1   7       66.28       49.75     41.13 o 
  -4   1   7      225.39      325.34    109.43 o 
  -3   1   7      106.58      109.83     39.14 o 
  -2   1   7      270.28      260.39     51.77 o 
  -1   1   7     3383.52     2925.91    440.83 o 
   0   1   7      896.44      802.98     47.71 o 
   1   1   7        2.16        4.76     17.04 o 
   2   1   7        9.80       14.04     25.88 o 
   3   1   7       60.61       96.52     32.44 o 
   4   1   7      168.47      167.76     40.96 o 
   5   1   7       14.55       61.64     37.05 o 
   6   1   7       21.51       16.06     39.05 o 
   7   1   7       20.53      -13.85     49.01 o 
  -8   2   7       10.71      -16.48     82.01 o 
  -7   2   7        0.01        9.71     51.51 o 
  -6   2   7        0.04       -3.74     38.15 o 
  -5   2   7        3.93      -12.19     46.07 o 
  -4   2   7       24.94      -23.52     28.46 o 
  -3   2   7       24.75      127.17     78.64 o 
  -2   2   7      243.46      257.90     39.81 o 
  -1   2   7     3301.52     3260.67    246.24 o 
   0   2   7     1951.95     1756.96    154.09 o 
   1   2   7     2766.11     3009.44    392.81 o 
   2   2   7       78.14       51.68     19.29 o 
   3   2   7        2.43       26.65     25.52 o 
   4   2   7        0.00       19.11     25.52 o 
   5   2   7       19.99       42.98     36.91 o 
   6   2   7       77.61      120.97     91.55 o 
   7   2   7       35.68       13.68     69.00 o 
  -7   3   7        0.15       69.04     68.79 o 
  -6   3   7        0.14       39.28     52.11 o 
  -5   3   7        4.15       28.65     41.88 o 
  -4   3   7        9.65      -21.43     27.00 o 
  -3   3   7     1296.62     1390.72    102.98 o 
  -2   3   7      495.70      376.12     47.64 o 
  -1   3   7      617.47      726.73    192.61 o 
   0   3   7      567.32      737.83     69.94 o 
   1   3   7      139.10       85.27     21.70 o 
   2   3   7     1087.62     1103.86     62.14 o 
   3   3   7       63.48       69.56     30.69 o 
   4   3   7       42.61       57.49     31.95 o 
   5   3   7       20.03       29.66     42.07 o 
   6   3   7        0.01      114.32    111.59 o 
   7   3   7        0.65      -47.44     61.65 o 
  -7   4   7       11.35      -25.16     67.58 o 
  -6   4   7       20.81       84.50     65.12 o 
  -5   4   7       15.81       23.00     50.26 o 
  -4   4   7      421.80      584.92     71.30 o 
  -3   4   7       97.96      161.49     40.65 o 
  -2   4   7       45.16       28.06     26.71 o 
  -1   4   7       13.32        5.25     21.55 o 
   0   4   7      112.60      127.46     28.37 o 
   1   4   7     1833.19     1812.45    142.04 o 
   2   4   7       68.53       70.22     23.02 o 
   3   4   7      434.69      406.70     58.55 o 
   4   4   7        4.41      -23.16     29.53 o 
   5   4   7       14.54       25.70     37.48 o 
   6   4   7        1.56        5.34     51.98 o 
  -7   5   7        3.85       -0.61     56.02 o 
  -6   5   7        1.50       61.74     60.50 o 
  -5   5   7        1.25       37.09     44.83 o 
  -4   5   7      115.38       94.76     54.75 o 
  -3   5   7        0.10        8.91     30.89 o 
  -2   5   7      291.67      299.38     39.81 o 
  -1   5   7      475.75      488.58     41.69 o 
   0   5   7      261.92      230.78     30.84 o 
   1   5   7      368.92      374.81     38.67 o 
   2   5   7      185.24      189.27     33.98 o 
   3   5   7        0.92       -3.98     28.34 o 
   4   5   7      113.04      144.32     50.91 o 
   5   5   7        0.27      -34.91     53.26 o 
   6   5   7       61.72      124.87     64.58 o 
  -7   6   7        0.56       85.24     75.47 o 
  -6   6   7        6.52      -17.40     67.25 o 
  -5   6   7        4.08       23.51     47.10 o 
  -4   6   7      123.24      132.28     59.88 o 
  -3   6   7      140.17      157.44     45.80 o 
  -2   6   7        3.31        0.64     25.19 o 
  -1   6   7       16.80        5.28     20.72 o 
   0   6   7       92.04      101.93     24.35 o 
   1   6   7       24.10       28.66     20.81 o 
   2   6   7      662.36      652.72     66.66 o 
   3   6   7      500.82      582.52     82.19 o 
   4   6   7        0.53      -29.34     41.44 o 
   5   6   7       65.20      120.60     56.81 o 
   6   6   7        6.51       37.68     60.45 o 
  -7   7   7        0.33       -5.00     76.55 o 
  -6   7   7        5.26      -17.98     76.47 o 
  -5   7   7        9.63        9.80     51.92 o 
  -4   7   7        3.21      -10.66     60.85 o 
  -3   7   7       26.83       14.29     38.55 o 
  -2   7   7        3.06       21.77     31.28 o 
  -1   7   7        3.98        2.74     20.08 o 
   0   7   7      273.32      208.17     30.79 o 
   1   7   7      106.52       63.13     27.40 o 
   2   7   7       78.83       67.41     27.19 o 
   3   7   7       61.54       92.47     50.28 o 
   4   7   7      250.61      282.04     74.37 o 
   5   7   7       47.55       84.45     57.02 o 
   6   7   7       40.53       20.19     72.25 o 
  -6   8   7        1.07       46.52     68.50 o 
  -5   8   7        3.80       13.95     64.62 o 
  -4   8   7        0.06      -16.68     37.26 o 
  -3   8   7       20.19       26.07     39.06 o 
  -2   8   7       61.17       37.59     37.02 o 
  -1   8   7      231.90      233.81     43.45 o 
   0   8   7      819.40      791.18     58.90 o 
   1   8   7      398.73      397.87     48.90 o 
   2   8   7     1026.90      936.76    154.96 o 
   3   8   7        4.15       37.76     34.66 o 
   4   8   7       20.20       45.88     51.13 o 
   5   8   7      128.34      152.27     69.26 o 
  -6   9   7        2.33       81.80     76.29 o 
  -5   9   7        9.75      -22.75     63.50 o 
  -4   9   7       10.90       29.99     44.11 o 
  -3   9   7       26.66       26.51     39.99 o 
  -2   9   7       57.77      -14.22     35.29 o 
  -1   9   7       71.40       16.55     34.64 o 
   0   9   7       22.02       37.20     26.91 o 
   1   9   7       96.78       51.48     36.10 o 
   2   9   7      290.58      273.62     46.69 o 
   3   9   7      845.18      771.71    126.00 o 
   4   9   7      439.98      405.33     93.73 o 
   5   9   7        4.15       32.85     54.31 o 
  -5  10   7        6.96       15.32     60.59 o 
  -4  10   7       13.68       21.72     43.97 o 
  -3  10   7      225.08      327.08     70.08 o 
  -2  10   7      108.39      110.58     53.73 o 
  -1  10   7      336.48      361.38     67.58 o 
   0  10   7       25.61       45.64     35.03 o 
   1  10   7      154.58      149.11     40.22 o 
   2  10   7        6.22        4.84     33.27 o 
   3  10   7       60.36       63.91     44.83 o 
   4  10   7        2.91       22.83     45.83 o 
   5  10   7        3.77       44.51     56.72 o 
  -5  11   7      259.26      391.84     86.12 o 
  -4  11   7      357.30      378.75     77.62 o 
  -3  11   7       94.17      156.85     56.46 o 
  -2  11   7        3.05      -32.81     37.53 o 
  -1  11   7      223.70      207.73     58.94 o 
   0  11   7      194.58      169.56     74.43 o 
   1  11   7        0.28       -6.55     40.51 o 
   2  11   7      153.41      110.54     44.29 o 
   3  11   7       61.88       78.41     48.16 o 
   4  11   7       11.69       10.95     59.71 o 
  -4  12   7       55.42      104.15     62.12 o 
  -3  12   7       75.93       31.21     52.46 o 
  -2  12   7        1.80      -14.83     50.16 o 
  -1  12   7       32.11       71.03     62.40 o 
   0  12   7       92.47       86.59     74.37 o 
   1  12   7       67.37      108.53     72.14 o 
   2  12   7        6.44       29.74     59.87 o 
   3  12   7      160.20      204.29     62.42 o 
  -3  13   7       37.36       94.23     68.60 o 
  -2  13   7        7.05       40.88     63.72 o 
  -1  13   7        1.46      -47.57     49.08 o 
   0  13   7        4.80       60.22     63.80 o 
   1  13   7       59.33       90.47     70.80 o 
   2  13   7      142.66      301.10    149.59 o 
  -1  14   7       30.30       18.71     63.33 o 
   0  14   7       39.11       50.53     70.36 o 
  -7   0   8        0.04       21.16    116.88 o 
  -6   0   8       30.14      105.34     77.92 o 
  -5   0   8        0.48      -53.87     72.15 o 
  -4   0   8      303.35      838.85    156.32 o 
  -3   0   8       22.06       40.40     59.64 o 
  -2   0   8      581.31      654.15    113.03 o 
  -1   0   8     3595.53     3692.11    239.54 o 
   0   0   8     1139.33     1104.36    128.43 o 
   1   0   8      110.61      131.83     29.09 o 
   2   0   8       14.50       10.13     32.38 o 
   3   0   8     1431.97     1708.27    132.01 o 
   4   0   8      167.18      155.30     55.58 o 
   5   0   8      325.84      455.36     93.65 o 
   6   0   8       38.59       44.57     62.75 o 
   7   0   8      281.87      164.50    121.21 o 
  -8   1   8        4.28       87.71     84.99 o 
  -7   1   8        9.64      106.78    127.46 o 
  -6   1   8       10.97       33.19     55.19 o 
  -5   1   8       30.54        7.88     52.59 o 
  -4   1   8       10.75      -24.49     30.03 o 
  -3   1   8     1171.14     1327.54    140.45 o 
  -2   1   8      186.36      132.27     57.72 o 
  -1   1   8      178.49      411.51    159.21 o 
   0   1   8      495.30      473.35     77.42 o 
   1   1   8     1314.80     1390.64     65.29 o 
   2   1   8      778.68      752.01     61.91 o 
   3   1   8      176.53      187.73     38.39 o 
   4   1   8        9.07      -13.63     24.21 o 
   5   1   8      353.51      362.72     56.86 o 
   6   1   8       33.23       30.66     40.79 o 
  -7   2   8        1.97       24.75     48.06 o 
  -6   2   8        4.82       18.60     41.43 o 
  -5   2   8        0.24      -11.16     55.13 o 
  -4   2   8       14.28        8.33     31.39 o 
  -3   2   8      615.57      821.13     96.37 o 
  -2   2   8       96.55       72.47     25.00 o 
  -1   2   8     4642.12     4699.57    338.93 o 
   0   2   8      129.56      132.51     26.72 o 
   1   2   8     1871.24     1816.70     79.10 o 
   2   2   8      127.02      121.03     31.39 o 
   3   2   8        2.02       32.02     30.81 o 
   4   2   8      269.80      295.42     48.24 o 
   5   2   8      159.38      193.69     47.47 o 
   6   2   8      101.64      146.81     61.07 o 
  -7   3   8        1.25       37.59     74.04 o 
  -6   3   8        1.62      -22.66     56.21 o 
  -5   3   8       30.60       82.47     43.00 o 
  -4   3   8        0.01       11.20     29.06 o 
  -3   3   8       35.82       82.43     37.66 o 
  -2   3   8      305.35      225.53     50.10 o 
  -1   3   8        7.99        7.30     21.79 o 
   0   3   8      958.56     1149.64     67.95 o 
   1   3   8      515.08      650.27     52.84 o 
   2   3   8        1.62       28.76     24.89 o 
   3   3   8       40.00       56.81     28.27 o 
   4   3   8      402.85      506.15     60.50 o 
   5   3   8      192.62      285.81     65.28 o 
   6   3   8        0.10       -1.43     49.76 o 
  -7   4   8        1.18       28.26     72.68 o 
  -6   4   8        8.01       82.68     69.80 o 
  -5   4   8        0.30       72.31    125.06 o 
  -4   4   8        0.90       11.49     32.76 o 
  -3   4   8       24.48       42.09     37.20 o 
  -2   4   8      800.70      865.87    126.16 o 
  -1   4   8      303.28      246.91     43.51 o 
   0   4   8       10.75       19.68     19.41 o 
   1   4   8       20.86       22.56     32.07 o 
   2   4   8        5.36       15.28     26.98 o 
   3   4   8       22.88        4.42     31.09 o 
   4   4   8        2.50       13.63     33.65 o 
   5   4   8       13.67       -5.06     35.09 o 
   6   4   8        0.98        3.88     48.44 o 
  -7   5   8       22.81       12.71     65.18 o 
  -6   5   8        3.34       14.83     71.70 o 
  -5   5   8        0.40       -1.68     50.36 o 
  -4   5   8      245.89      264.27     91.15 o 
  -3   5   8       78.86       44.05     31.54 o 
  -2   5   8       71.45      118.31     35.25 o 
  -1   5   8      198.74      220.77     31.75 o 
   0   5   8      242.81      204.44     34.97 o 
   1   5   8       69.35       73.06     23.86 o 
   2   5   8        0.61       -7.48     24.26 o 
   3   5   8       61.82       59.32     34.86 o 
   4   5   8        0.00      -20.87     30.37 o 
   5   5   8        3.46        8.75     49.76 o 
   6   5   8        0.09       -8.73     46.69 o 
  -7   6   8        2.71       40.66     72.78 o 
  -6   6   8       75.13      130.63     82.10 o 
  -5   6   8      145.64      254.95     88.38 o 
  -4   6   8        0.17        5.49     45.51 o 
  -3   6   8       97.46       95.96     57.20 o 
  -2   6   8       28.71       36.12     28.59 o 
  -1   6   8     1028.28     1123.09     67.06 o 
   0   6   8      136.09      130.70     29.79 o 
   1   6   8      165.39      157.69     34.08 o 
   2   6   8       25.97       23.29     28.35 o 
   3   6   8       31.97       16.45     35.59 o 
   4   6   8       70.75       63.18     53.73 o 
   5   6   8        1.54      -17.44     50.37 o 
   6   6   8       32.44      125.33     66.89 o 
  -6   7   8       24.22       65.12     75.94 o 
  -5   7   8        9.22      -18.10     70.45 o 
  -4   7   8      281.09      437.13     92.75 o 
  -3   7   8        3.72        9.19     36.21 o 
  -2   7   8      891.27     1011.04    186.84 o 
  -1   7   8       21.17      -11.94     20.03 o 
   0   7   8     1043.66     1149.20     79.02 o 
   1   7   8      166.87      138.14     29.72 o 
   2   7   8        0.80       14.85     30.46 o 
   3   7   8      190.61      160.58     64.09 o 
   4   7   8       62.84      116.51     59.94 o 
   5   7   8      163.04      184.11     64.96 o 
  -6   8   8       20.95       36.55     82.21 o 
  -5   8   8       58.86      116.97     68.35 o 
  -4   8   8       40.47       56.51     58.03 o 
  -3   8   8        0.74       -3.77     34.93 o 
  -2   8   8       91.52       75.37     46.03 o 
  -1   8   8      107.56      135.33     36.66 o 
   0   8   8      920.90      919.61     63.16 o 
   1   8   8     2539.80     2532.69    325.56 o 
   2   8   8     1056.04      992.65     98.52 o 
   3   8   8      153.41      146.44     58.16 o 
   4   8   8       14.01       10.43     43.45 o 
   5   8   8       18.81        4.29     52.00 o 
  -6   9   8        0.03       35.52     87.02 o 
  -5   9   8        7.75       79.40     76.52 o 
  -4   9   8       98.27       80.53     49.55 o 
  -3   9   8       50.44       52.95     42.19 o 
  -2   9   8      776.26      746.02     96.37 o 
  -1   9   8      183.39      229.63     52.38 o 
   0   9   8       30.81       13.74     24.44 o 
   1   9   8       45.99       49.15     32.03 o 
   2   9   8        1.37       -3.36     34.09 o 
   3   9   8      137.75      103.45     51.96 o 
   4   9   8        2.63       10.27     51.11 o 
   5   9   8        0.92       -5.98     61.08 o 
  -5  10   8       13.72       11.05    107.50 o 
  -4  10   8      228.47      206.59     66.83 o 
  -3  10   8       62.71       20.08     54.51 o 
  -2  10   8       45.85       70.35     55.73 o 
  -1  10   8       17.25       -2.16     35.55 o 
   0  10   8       52.37       18.66     33.11 o 
   1  10   8       16.67       -7.05     33.71 o 
   2  10   8        2.50        5.38     40.08 o 
   3  10   8        5.88        0.17     97.64 o 
   4  10   8       10.30      -15.16     49.91 o 
  -5  11   8       19.81       70.73     83.43 o 
  -4  11   8       12.27        9.28     48.00 o 
  -3  11   8       84.98       49.22     55.23 o 
  -2  11   8      235.02      272.16     73.78 o 
  -1  11   8       17.15       75.49     47.21 o 
   0  11   8       83.08       58.57     65.52 o 
   1  11   8       48.38       29.28     43.31 o 
   2  11   8       30.67       23.60     37.91 o 
   3  11   8        0.00       -4.13     47.29 o 
   4  11   8        1.41       12.96     54.45 o 
  -4  12   8       17.62       36.03     58.70 o 
  -3  12   8        3.07        2.36     49.97 o 
  -2  12   8        6.17      -38.03     47.45 o 
  -1  12   8        6.23       -8.22     55.95 o 
   0  12   8        0.35       -8.16     70.13 o 
   1  12   8        0.24      -29.56     54.57 o 
   2  12   8       12.81      -22.84     53.89 o 
   3  12   8        1.58       40.77     45.28 o 
  -3  13   8        0.16      -44.18     55.28 o 
  -2  13   8       14.10      -25.24     57.09 o 
  -1  13   8       15.06       63.36     57.42 o 
   0  13   8       26.42       84.34     76.41 o 
   1  13   8       16.69       19.50     64.65 o 
   2  13   8       14.61      -34.63    125.54 o 
  -7   1   9        2.08       24.05     88.02 o 
  -6   1   9       20.55       38.60     68.07 o 
  -5   1   9       43.04       16.24     50.17 o 
  -4   1   9        2.70      -15.31     32.54 o 
  -3   1   9      736.44      940.06    334.05 o 
  -2   1   9       33.68       43.59     37.42 o 
  -1   1   9       42.82       42.68     39.92 o 
   0   1   9      131.59      156.05     31.22 o 
   1   1   9       21.55        5.27     21.69 o 
   2   1   9      178.38      157.06     38.01 o 
   3   1   9        0.72       -6.48     28.61 o 
   4   1   9       44.82       37.72     33.11 o 
   5   1   9      491.76      438.67     60.85 o 
   6   1   9      128.67      145.31     74.35 o 
  -7   2   9       13.40       48.24     50.80 o 
  -6   2   9        0.70      -18.09     36.42 o 
  -5   2   9       55.36      183.24     71.15 o 
  -4   2   9       14.30       29.14     42.76 o 
  -3   2   9       10.74      -14.15     29.58 o 
  -2   2   9      789.76      726.81     63.42 o 
  -1   2   9       41.83       54.66     30.54 o 
   0   2   9       63.56       62.03     23.26 o 
   1   2   9      332.09      354.04     42.53 o 
   2   2   9      463.51      414.48     48.87 o 
   3   2   9        3.11       -3.73     26.05 o 
   4   2   9      763.72      851.97     80.91 o 
   5   2   9       28.82       41.32     42.48 o 
   6   2   9        8.64       82.08     53.56 o 
  -7   3   9        4.02        4.14     66.30 o 
  -6   3   9        4.18       18.11     55.44 o 
  -5   3   9       30.41       40.55     39.54 o 
  -4   3   9       48.44       66.69     40.31 o 
  -3   3   9       88.33      113.18     35.11 o 
  -2   3   9      724.16      756.07     66.48 o 
  -1   3   9      525.51      404.90     78.25 o 
   0   3   9       25.41       39.12     27.41 o 
   1   3   9      331.81      248.35     38.55 o 
   2   3   9      262.88      237.54     50.21 o 
   3   3   9      355.68      383.57     98.45 o 
   4   3   9       82.14       74.91     37.12 o 
   5   3   9      277.33      279.70     71.82 o 
   6   3   9       92.76      107.77     74.45 o 
  -7   4   9        5.34       48.02     72.76 o 
  -6   4   9       22.65       36.52     57.74 o 
  -5   4   9      111.13      244.04     76.94 o 
  -4   4   9       36.28       53.96     47.10 o 
  -3   4   9      364.80      456.13     66.92 o 
  -2   4   9        3.05      -16.63     25.96 o 
  -1   4   9       43.92       20.77     26.54 o 
   0   4   9      595.27      558.83     64.15 o 
   1   4   9       16.10      -12.75     25.35 o 
   2   4   9      246.72      202.71     51.48 o 
   3   4   9       76.60       72.34     40.00 o 
   4   4   9      290.64      284.48     52.03 o 
   5   4   9       44.28       50.36     52.75 o 
   6   4   9       35.16       55.98     58.14 o 
  -7   5   9        9.38       -5.71     71.42 o 
  -6   5   9        3.12       24.29     63.20 o 
  -5   5   9       25.67       29.16     61.90 o 
  -4   5   9       26.24       56.42     45.26 o 
  -3   5   9        1.57       27.63     35.18 o 
  -2   5   9      182.20      231.90     47.80 o 
  -1   5   9      672.19      739.63     73.22 o 
   0   5   9       93.05      129.43     29.76 o 
   1   5   9      465.28      472.08     43.17 o 
   2   5   9       57.70       50.51     35.54 o 
   3   5   9      361.64      556.91    128.13 o 
   4   5   9       62.36       63.21     41.32 o 
   5   5   9        5.86       64.89     62.06 o 
   6   5   9       38.99       26.98     56.29 o 
  -7   6   9        0.43        5.91     83.15 o 
  -6   6   9        5.13       62.55     71.12 o 
  -5   6   9        0.57      -19.96     52.35 o 
  -4   6   9       53.40       71.44     60.19 o 
  -3   6   9      213.89      209.09    129.15 o 
  -2   6   9       16.93        4.49     35.00 o 
  -1   6   9      600.57      625.96     51.35 o 
   0   6   9     1121.40     1321.15     78.87 o 
   1   6   9       79.90       59.57     27.21 o 
   2   6   9      162.84      140.87     46.44 o 
   3   6   9       31.35       32.29     37.39 o 
   4   6   9       82.68      146.60     71.75 o 
   5   6   9       43.01        3.29     70.95 o 
  -6   7   9        1.31      -15.20     79.60 o 
  -5   7   9        7.71       -5.67     58.58 o 
  -4   7   9      141.40      122.86     65.06 o 
  -3   7   9       20.45        1.84     61.88 o 
  -2   7   9      989.44      992.78     95.02 o 
  -1   7   9       13.22       37.76     27.50 o 
   0   7   9      150.63      129.28     34.11 o 
   1   7   9      248.50      215.42     37.07 o 
   2   7   9      259.78      206.50     49.67 o 
   3   7   9        8.85       95.70     63.07 o 
   4   7   9      120.68      110.05     68.17 o 
   5   7   9       14.00      -28.16     47.96 o 
  -6   8   9        6.35       17.14     74.50 o 
  -5   8   9       30.40       58.91     68.99 o 
  -4   8   9        1.85       17.02     55.93 o 
  -3   8   9       90.77      105.42     52.40 o 
  -2   8   9      404.84      481.97     70.97 o 
  -1   8   9      486.39      520.47     61.65 o 
   0   8   9      954.76     1109.94     70.64 o 
   1   8   9       29.12       26.72     25.66 o 
   2   8   9       20.91        1.92     41.39 o 
   3   8   9      258.83      248.17     89.46 o 
   4   8   9        0.62      -37.57     45.25 o 
   5   8   9       18.05       18.08     50.32 o 
  -5   9   9        0.43      -29.90     67.80 o 
  -4   9   9       17.46       59.19     73.11 o 
  -3   9   9       56.94      165.99     58.62 o 
  -2   9   9        2.21       17.96     42.18 o 
  -1   9   9       61.92       45.38     37.62 o 
   0   9   9      175.19      191.46     39.64 o 
   1   9   9      666.21      522.40     61.30 o 
   2   9   9      356.85      185.03    103.43 o 
   3   9   9       26.11       36.23     56.80 o 
   4   9   9        0.15       10.95     50.00 o 
  -5  10   9        7.38       18.91     68.75 o 
  -4  10   9        8.59      -10.11     45.81 o 
  -3  10   9        0.33       27.92     50.47 o 
  -2  10   9       20.83       53.51     51.67 o 
  -1  10   9       11.10       21.12     41.54 o 
   0  10   9        3.81       12.03     34.44 o 
   1  10   9       12.06       40.73     40.16 o 
   2  10   9       12.67       35.09     49.04 o 
   3  10   9        4.95       16.13     49.49 o 
   4  10   9      110.45      152.67     73.21 o 
  -4  11   9       16.00       46.15     58.81 o 
  -3  11   9       51.13      152.47     64.25 o 
  -2  11   9        0.29        9.20     50.90 o 
  -1  11   9       49.13       42.89     49.60 o 
   0  11   9        1.93      -16.26     58.44 o 
   1  11   9      449.62      450.73     94.33 o 
   2  11   9        0.25       69.91    113.76 o 
   3  11   9       96.46       41.19     55.27 o 
  -3  12   9       14.48       31.69     68.39 o 
  -2  12   9       86.88       66.87     57.52 o 
  -1  12   9       19.87       41.36     68.51 o 
   0  12   9      107.61       69.26     70.33 o 
   1  12   9        3.26        9.62    106.30 o 
   2  12   9      137.81      215.49    102.45 o 
  -2  13   9       72.49      165.20    109.67 o 
  -1  13   9      111.83       61.55     69.46 o 
   0  13   9        0.50       49.35     65.63 o 
   1  13   9      159.89       89.95     94.27 o 
  -7   0  10       61.33      232.80    162.58 o 
  -6   0  10       17.16      166.42    132.75 o 
  -5   0  10      147.78      249.16    111.59 o 
  -4   0  10      336.59      218.37     77.92 o 
  -3   0  10      425.14      790.75    143.82 o 
  -2   0  10       48.63       13.47     55.80 o 
  -1   0  10        3.72       26.45     51.95 o 
   0   0  10      862.97      926.88    137.56 o 
   1   0  10     2851.27     3407.84    266.47 o 
   2   0  10       20.66       51.64     54.37 o 
   3   0  10     1113.70     1147.80    125.79 o 
   4   0  10      542.81      502.60    132.75 o 
   5   0  10      158.55      141.79     68.00 o 
   6   0  10      110.76      108.94     63.65 o 
  -7   1  10        2.85      -63.49     92.83 o 
  -6   1  10       18.38        8.94     53.95 o 
  -5   1  10      471.69      844.25    245.55 o 
  -4   1  10       25.64       49.33     47.84 o 
  -3   1  10      634.50      428.57     94.76 o 
  -2   1  10       97.98       75.09     45.21 o 
  -1   1  10      105.71       72.49     31.60 o 
   0   1  10      504.75      508.25     52.15 o 
   1   1  10      914.65      934.50     84.69 o 
   2   1  10       64.46       52.84     35.01 o 
   3   1  10        3.07      -14.92     29.76 o 
   4   1  10        2.69        7.20     36.60 o 
   5   1  10      620.56      574.38     71.45 o 
   6   1  10       15.79       47.33     47.78 o 
  -7   2  10       18.28      111.02     70.09 o 
  -6   2  10        1.46       39.79     66.66 o 
  -5   2  10        0.93      -69.74     46.49 o 
  -4   2  10       12.89       26.55     46.10 o 
  -3   2  10      365.17      450.09     79.30 o 
  -2   2  10      651.89      567.60     79.82 o 
  -1   2  10      486.36      423.35     57.72 o 
   0   2  10        5.59        8.23     22.91 o 
   1   2  10       67.01       54.45     27.36 o 
   2   2  10       16.16       21.82     36.37 o 
   3   2  10     1633.78     1708.98    108.05 o 
   4   2  10       45.14       66.53     38.94 o 
   5   2  10       34.98       56.24     40.91 o 
   6   2  10       35.99       39.60     58.88 o 
  -7   3  10        2.23      -27.54     64.59 o 
  -6   3  10        0.47       35.60     69.26 o 
  -5   3  10       47.02       46.89     49.14 o 
  -4   3  10        1.18       -0.89     35.71 o 
  -3   3  10      161.89      205.95     57.91 o 
  -2   3  10        5.66        1.65     33.38 o 
  -1   3  10       16.59        9.78     24.62 o 
   0   3  10        0.15      -17.37     24.69 o 
   1   3  10       61.47       63.25     30.48 o 
   2   3  10     1317.33     1223.66    202.36 o 
   3   3  10      190.80      252.70     56.68 o 
   4   3  10        0.05       27.00     34.71 o 
   5   3  10        0.99       40.61     52.27 o 
   6   3  10        8.93       23.50    106.54 o 
  -7   4  10        0.64        5.83     69.72 o 
  -6   4  10        0.13       -0.57     56.61 o 
  -5   4  10        1.26       29.37     56.89 o 
  -4   4  10       61.46       28.00     41.33 o 
  -3   4  10       12.99       -9.02     33.82 o 
  -2   4  10        1.16        9.81     32.79 o 
  -1   4  10        1.06      -37.89     26.01 o 
   0   4  10      223.27      254.04     42.40 o 
   1   4  10      123.50      165.56     41.70 o 
   2   4  10       34.94       34.13     36.00 o 
   3   4  10        0.44       -8.62     29.70 o 
   4   4  10        5.43      -11.14     35.73 o 
   5   4  10        2.86        6.51     49.34 o 
   6   4  10        1.82      -10.54     62.53 o 
  -7   5  10        0.02      -80.98     74.55 o 
  -6   5  10       15.29        6.82     70.38 o 
  -5   5  10        0.80       43.21     60.74 o 
  -4   5  10       19.88       60.12     88.02 o 
  -3   5  10      192.13      297.30     54.88 o 
  -2   5  10      168.29       95.48     43.52 o 
  -1   5  10       48.00       44.07     33.88 o 
   0   5  10        0.59       -0.14     32.33 o 
   1   5  10       23.63       13.34     28.15 o 
   2   5  10        3.24      -12.84     34.28 o 
   3   5  10       84.20       52.83     41.06 o 
   4   5  10       36.12       79.72     49.67 o 
   5   5  10        0.02       -5.89     57.54 o 
  -6   6  10       46.95      125.61     80.16 o 
  -5   6  10        9.33       48.70     66.10 o 
  -4   6  10      160.37      221.23     77.78 o 
  -3   6  10       65.67       82.64     55.24 o 
  -2   6  10       11.15       11.28     32.63 o 
  -1   6  10      112.35       78.59     31.54 o 
   0   6  10       10.67       20.28     28.96 o 
   1   6  10       55.28       13.47     29.80 o 
   2   6  10        0.32      -49.19     32.80 o 
   3   6  10       47.96       76.09     39.16 o 
   4   6  10        0.88       20.28     59.34 o 
   5   6  10       64.40      101.12     79.51 o 
  -6   7  10       21.96       -4.69    106.78 o 
  -5   7  10        4.37      -14.22     59.01 o 
  -4   7  10      159.22      179.80     80.41 o 
  -3   7  10      498.44      650.92    104.49 o 
  -2   7  10      369.58      249.50     54.90 o 
  -1   7  10      147.67      145.73     36.58 o 
   0   7  10        0.90       -9.01     30.33 o 
   1   7  10       15.03      -32.29     31.93 o 
   2   7  10      269.12      286.02     54.91 o 
   3   7  10       23.51      -19.97     43.21 o 
   4   7  10       92.13      111.57     68.30 o 
   5   7  10        0.50       29.03     59.47 o 
  -6   8  10       29.36       98.50     99.03 o 
  -5   8  10       37.79       61.63     76.85 o 
  -4   8  10        1.58      105.80     77.51 o 
  -3   8  10        0.00        0.60     53.77 o 
  -2   8  10       21.76       57.38     45.59 o 
  -1   8  10     1366.53     1660.54    106.65 o 
   0   8  10       51.25        6.10     32.64 o 
   1   8  10      148.86      100.62     38.06 o 
   2   8  10      557.09      511.11    142.61 o 
   3   8  10      161.94      175.89     90.43 o 
   4   8  10        0.97      -24.26     59.50 o 
  -5   9  10        9.62       63.77     80.12 o 
  -4   9  10       39.79       -9.03     77.00 o 
  -3   9  10      130.26      221.38     69.01 o 
  -2   9  10        2.42       28.67     48.59 o 
  -1   9  10      197.70      189.19     50.84 o 
   0   9  10       71.57       68.47     34.83 o 
   1   9  10       90.47       61.46     39.76 o 
   2   9  10       11.90       46.22     60.80 o 
   3   9  10       41.03       -3.67     68.36 o 
   4   9  10       33.25       35.79     58.97 o 
  -5  10  10       20.72      -18.29     70.84 o 
  -4  10  10       95.24      112.71     81.58 o 
  -3  10  10       23.69        8.65     49.20 o 
  -2  10  10       79.85      101.74     58.08 o 
  -1  10  10      130.97       53.05     49.08 o 
   0  10  10      173.46      158.46     46.98 o 
   1  10  10        4.00       13.38     40.92 o 
   2  10  10        0.43       -8.78     48.73 o 
   3  10  10        3.24       42.25     59.14 o 
  -4  11  10        4.12       54.29     93.62 o 
  -3  11  10        0.79      -19.40     44.42 o 
  -2  11  10        0.36        9.40     47.70 o 
  -1  11  10       60.19       65.80     63.77 o 
   0  11  10       12.00        0.39     51.45 o 
   1  11  10       25.39       70.83     70.26 o 
   2  11  10        5.64        8.08     60.30 o 
   3  11  10       12.98      -15.87     46.01 o 
  -3  12  10        9.34      -42.76     63.07 o 
  -2  12  10        5.81       -4.84     45.19 o 
  -1  12  10        3.07      -29.89     67.66 o 
   0  12  10       47.90      104.52     69.37 o 
   1  12  10        0.52       24.53     78.40 o 
   2  12  10        5.31        2.40     76.00 o 
  -7   1  11        3.21     -137.56    151.51 o 
  -6   1  11        0.14       35.74     77.30 o 
  -5   1  11       21.98       49.25     57.18 o 
  -4   1  11       38.85       33.00     43.48 o 
  -3   1  11        4.05       21.25     47.96 o 
  -2   1  11       51.03      -37.82     53.04 o 
  -1   1  11      163.27       85.32     30.48 o 
   0   1  11        7.12       -1.08     26.09 o 
   1   1  11        1.51        0.00     31.31 o 
   2   1  11        0.06      -16.80     28.27 o 
   3   1  11     1697.58     1903.09    118.20 o 
   4   1  11       60.98       51.54     37.93 o 
   5   1  11       95.91       81.71     43.40 o 
   6   1  11       16.36       -9.11     46.56 o 
  -7   2  11        0.33       20.83     52.51 o 
  -6   2  11       13.71      -16.83     54.59 o 
  -5   2  11        2.19       37.58     43.54 o 
  -4   2  11        0.32        1.14     36.35 o 
  -3   2  11        9.66       18.30     34.93 o 
  -2   2  11       65.87       92.59     35.55 o 
  -1   2  11      328.59      298.23     51.64 o 
   0   2  11      329.74      268.17     44.18 o 
   1   2  11      778.06      665.07     78.60 o 
   2   2  11      726.34      623.84     80.58 o 
   3   2  11      450.58      349.47     59.49 o 
   4   2  11       23.08       49.67     39.69 o 
   5   2  11       53.25       64.18     44.70 o 
  -7   3  11        3.68        6.80     77.55 o 
  -6   3  11        1.28       49.78     72.55 o 
  -5   3  11       43.77       58.35     50.89 o 
  -4   3  11      117.94      344.71     78.38 o 
  -3   3  11       14.37       46.39     39.53 o 
  -2   3  11      184.92      108.82     37.65 o 
  -1   3  11       23.60       -0.17     29.90 o 
   0   3  11     1506.55     1782.03    199.09 o 
   1   3  11       15.08       42.03     34.96 o 
   2   3  11     1265.67     1302.88    446.12 o 
   3   3  11      904.00      871.39     97.88 o 
   4   3  11       46.24       35.01     32.31 o 
   5   3  11       21.76       28.27     47.92 o 
  -7   4  11        0.06      -21.98     84.00 o 
  -6   4  11       38.57      141.58     90.58 o 
  -5   4  11       42.67       66.11     70.56 o 
  -4   4  11      123.89      119.05     51.17 o 
  -3   4  11      312.84      326.79     81.77 o 
  -2   4  11       31.26       36.18     34.61 o 
  -1   4  11      540.48      412.99     62.65 o 
   0   4  11      182.97      129.66     43.74 o 
   1   4  11     1225.50     1300.06    113.29 o 
   2   4  11      232.69      210.22     53.78 o 
   3   4  11       69.97       77.26     42.62 o 
   4   4  11      173.47      188.35     55.86 o 
   5   4  11        0.70       23.61     49.75 o 
  -6   5  11       30.46      121.02     85.52 o 
  -5   5  11      118.38      310.25    176.77 o 
  -4   5  11       78.35      147.89     66.64 o 
  -3   5  11        1.05       33.17     36.62 o 
  -2   5  11      159.75      201.64     51.17 o 
  -1   5  11        1.93       20.16     34.92 o 
   0   5  11      913.89      936.21     75.74 o 
   1   5  11       93.02       54.12     42.28 o 
   2   5  11       80.79      148.04     48.42 o 
   3   5  11       19.46       49.74     39.50 o 
   4   5  11        3.48       34.59     42.64 o 
   5   5  11      105.61       64.33     85.71 o 
  -6   6  11       60.39      111.94     85.52 o 
  -5   6  11        6.16        8.55     89.71 o 
  -4   6  11       62.99       81.02     70.82 o 
  -3   6  11      253.99      279.08     80.73 o 
  -2   6  11       58.55       38.38     43.98 o 
  -1   6  11       32.54       35.73     64.20 o 
   0   6  11        2.80       -1.84     30.46 o 
   1   6  11       95.84       80.77     46.03 o 
   2   6  11      181.36      214.13     53.59 o 
   3   6  11      327.42      282.24     62.64 o 
   4   6  11       18.96       73.48     61.21 o 
   5   6  11       51.70       -1.07     71.01 o 
  -6   7  11       29.49       47.10     96.97 o 
  -5   7  11       49.24       78.80     87.47 o 
  -4   7  11      356.56      559.77    138.77 o 
  -3   7  11      173.48      159.99     66.00 o 
  -2   7  11      267.30      227.31     72.14 o 
  -1   7  11       69.59       58.18     30.91 o 
   0   7  11       46.98       11.67     28.29 o 
   1   7  11       41.16       36.10     40.87 o 
   2   7  11        7.32      -45.11     30.07 o 
   3   7  11       22.83      -25.68     43.19 o 
   4   7  11        0.75      -24.93     58.00 o 
  -5   8  11       21.03        6.29     70.16 o 
  -4   8  11       32.81      108.68     80.11 o 
  -3   8  11      102.04      136.63    106.78 o 
  -2   8  11      226.69      173.04     68.14 o 
  -1   8  11        1.68      -37.26     37.81 o 
   0   8  11      139.09      123.16     36.93 o 
   1   8  11      259.56      178.85     52.19 o 
   2   8  11       24.58       -5.92     47.29 o 
   3   8  11       51.87       11.15     73.11 o 
   4   8  11        0.43        5.34     66.10 o 
  -5   9  11        0.00       38.47     90.10 o 
  -4   9  11        1.05      -36.36     64.53 o 
  -3   9  11        6.73       15.79     58.55 o 
  -2   9  11       12.29        5.55     44.89 o 
  -1   9  11      305.61      262.85     53.25 o 
   0   9  11       92.13       87.01     35.18 o 
   1   9  11       55.42       65.04     58.46 o 
   2   9  11       51.08       83.46     55.67 o 
   3   9  11       13.25       29.03     72.21 o 
  -4  10  11        1.77       -7.04     69.86 o 
  -3  10  11       20.85       30.80     71.75 o 
  -2  10  11       31.30       11.16     49.04 o 
  -1  10  11       17.18       47.34     52.65 o 
   0  10  11       61.33       49.22     43.87 o 
   1  10  11      112.45       49.96     70.47 o 
   2  10  11      102.64       81.28     62.29 o 
   3  10  11       13.83      -15.30     63.04 o 
  -3  11  11        0.22        9.39     55.53 o 
  -2  11  11       19.06       36.69     53.65 o 
  -1  11  11       75.61       21.72     52.39 o 
   0  11  11       64.72      -21.16     85.14 o 
   1  11  11       34.65        2.89     71.19 o 
   2  11  11       17.86        5.47     59.28 o 
  -2  12  11        0.00      -12.85     59.42 o 
  -1  12  11       60.90      107.03     70.20 o 
   0  12  11       54.09        0.00    109.67 o 
  -7   0  12       54.95       93.79    115.44 o 
  -6   0  12        9.86       12.02     96.20 o 
  -5   0  12        0.13       -1.44     66.38 o 
  -4   0  12       13.66        1.92     88.02 o 
  -3   0  12      245.74      258.77    104.38 o 
  -2   0  12      149.94      236.17    105.82 o 
  -1   0  12       19.38       16.83     49.06 o 
   0   0  12       45.55       31.30     27.45 o 
   1   0  12        3.37      -30.30     57.24 o 
   2   0  12     1343.83     1754.67    218.85 o 
   3   0  12      133.10      176.06     73.12 o 
   4   0  12      274.55      312.23    100.67 o 
   5   0  12       33.06       77.88     67.58 o 
  -7   1  12       25.81      185.18    145.26 o 
  -6   1  12       30.38       68.79     71.39 o 
  -5   1  12       48.56       74.61     69.99 o 
  -4   1  12       10.81       31.85     48.00 o 
  -3   1  12       54.47       98.29     46.81 o 
  -2   1  12       49.24       48.51     48.72 o 
  -1   1  12     1088.15      880.79     69.66 o 
   0   1  12     1170.52     1223.38    157.42 o 
   1   1  12      300.09      306.08     77.93 o 
   2   1  12       98.67      137.11     51.20 o 
   3   1  12      213.27      189.71     48.95 o 
   4   1  12       11.60       21.92     39.20 o 
   5   1  12       81.17      116.07     51.30 o 
  -7   2  12        4.05      102.57     78.52 o 
  -6   2  12        0.59      -22.75     46.53 o 
  -5   2  12        0.06       10.34     36.72 o 
  -4   2  12       37.05       40.59     36.86 o 
  -3   2  12       43.40      154.90     46.20 o 
  -2   2  12       19.17       -4.36     26.36 o 
  -1   2  12       43.73       35.25     30.47 o 
   0   2  12        0.43       19.91     33.28 o 
   1   2  12     1220.21     1307.25    108.61 o 
   2   2  12       44.25       67.43     44.09 o 
   3   2  12       20.09       -5.25     39.24 o 
   4   2  12      310.19      297.92     59.15 o 
   5   2  12        0.00        9.16     40.90 o 
  -6   3  12        1.87       -4.10     61.63 o 
  -5   3  12        3.54       17.55     47.73 o 
  -4   3  12       22.28       -2.74     34.25 o 
  -3   3  12       15.81       46.69     41.16 o 
  -2   3  12        3.32        3.14     31.55 o 
  -1   3  12      311.41      271.50     50.91 o 
   0   3  12      505.27      426.67     61.27 o 
   1   3  12        0.43       35.39     36.30 o 
   2   3  12      156.30      121.41     71.70 o 
   3   3  12       76.77       47.93     47.33 o 
   4   3  12       17.92       57.30     52.86 o 
   5   3  12        1.28       43.27     49.43 o 
  -6   4  12        0.02       38.72     95.15 o 
  -5   4  12        2.53       38.24     72.73 o 
  -4   4  12        0.04       -3.69     39.42 o 
  -3   4  12       25.66       52.49     50.69 o 
  -2   4  12      209.59      192.31     49.29 o 
  -1   4  12       80.10       78.17     40.33 o 
   0   4  12       58.60       45.55     37.65 o 
   1   4  12       87.20       45.38     40.46 o 
   2   4  12        5.01       -2.69     38.63 o 
   3   4  12        0.84        9.92     41.20 o 
   4   4  12        0.26      -22.59     40.24 o 
   5   4  12       12.18        1.15     63.28 o 
  -6   5  12        1.86       41.08     87.54 o 
  -5   5  12       32.25       48.95     63.89 o 
  -4   5  12       69.37       28.78     56.86 o 
  -3   5  12       51.32       60.48     42.14 o 
  -2   5  12        0.01      -24.98     33.46 o 
  -1   5  12       29.43        4.38     33.35 o 
   0   5  12       20.17       27.32     32.22 o 
   1   5  12      468.77      347.42     65.74 o 
   2   5  12       16.30        5.06     41.81 o 
   3   5  12       53.75       60.17     41.97 o 
   4   5  12       80.69       49.41     45.19 o 
   5   5  12        1.23       -3.36     62.93 o 
  -6   6  12       39.66       78.78     89.71 o 
  -5   6  12        5.74        6.66     74.61 o 
  -4   6  12        1.30       48.19     65.66 o 
  -3   6  12        6.76      -12.07     48.79 o 
  -2   6  12       16.14       86.82     49.26 o 
  -1   6  12       76.02       14.67     40.18 o 
   0   6  12       68.48       61.39     41.75 o 
   1   6  12        6.69       -9.16     36.58 o 
   2   6  12      141.22      124.71     50.13 o 
   3   6  12       37.89       18.45     44.27 o 
   4   6  12       59.12       87.64     69.65 o 
  -5   7  12       92.58      186.26    127.94 o 
  -4   7  12       27.01      -27.22     68.05 o 
  -3   7  12       32.01       40.67     59.83 o 
  -2   7  12      139.94       63.84    107.02 o 
  -1   7  12       26.30       57.82     42.38 o 
   0   7  12        5.93       -9.92     32.71 o 
   1   7  12       38.33       94.86     55.74 o 
   2   7  12        0.44       46.32     40.99 o 
   3   7  12      170.09      195.49     69.31 o 
   4   7  12       39.91       -9.88     58.63 o 
  -5   8  12       14.11       18.82     82.01 o 
  -4   8  12       16.43       16.47     71.30 o 
  -3   8  12       46.25        5.74     60.36 o 
  -2   8  12        2.18       54.10     65.29 o 
  -1   8  12       65.56       40.34     52.94 o 
   0   8  12      601.72      655.16     77.10 o 
   1   8  12        0.16       -1.55     38.45 o 
   2   8  12       48.31       12.38     48.47 o 
   3   8  12        3.45       52.92     67.95 o 
  -4   9  12       19.98       65.56     77.62 o 
  -3   9  12       55.16       33.09     63.27 o 
  -2   9  12       36.13       36.88     65.85 o 
  -1   9  12      111.71      107.50     58.92 o 
   0   9  12      164.08      154.11     58.80 o 
   1   9  12       58.97       74.96     53.04 o 
   2   9  12        4.41       -4.98     53.92 o 
   3   9  12       33.93       15.49     59.04 o 
  -4  10  12       10.12       20.06     83.85 o 
  -3  10  12      251.44      178.96     81.86 o 
  -2  10  12       79.54      112.61     66.41 o 
  -1  10  12       18.04      -13.22     51.15 o 
   0  10  12       30.34       57.54     58.93 o 
   1  10  12       63.38       22.71     56.75 o 
   2  10  12      143.00      135.25    102.21 o 
  -3  11  12        1.23       82.66     87.40 o 
  -2  11  12       15.12      -23.52     65.11 o 
  -1  11  12        8.53       31.90     60.07 o 
   0  11  12        2.14        9.62     90.91 o 
   1  11  12        2.25      -92.83    100.53 o 
  -6   1  13        0.34       -2.35     68.02 o 
  -5   1  13        2.54       48.77     72.51 o 
  -4   1  13        0.00       -9.73     52.58 o 
  -3   1  13      160.75      333.07     85.48 o 
  -2   1  13        6.56      -12.28     31.45 o 
  -1   1  13       39.13       61.29     38.94 o 
   0   1  13        0.30        2.42     41.14 o 
   1   1  13      902.72      817.83    112.06 o 
   2   1  13        0.60      -31.40     39.41 o 
   3   1  13       10.91       18.09     34.47 o 
   4   1  13       37.14       74.25     46.76 o 
   5   1  13        1.04       37.04     48.95 o 
  -6   2  13        9.02       -2.18     57.48 o 
  -5   2  13       14.54       30.78     36.32 o 
  -4   2  13       33.76       16.52     40.94 o 
  -3   2  13        1.67       19.38     34.30 o 
  -2   2  13       13.67       38.19     34.07 o 
  -1   2  13      603.73      544.94     73.81 o 
   0   2  13        0.09      -12.27     45.52 o 
   1   2  13     1299.45     1325.16    140.84 o 
   2   2  13       35.53      -10.60     36.71 o 
   3   2  13       21.49       21.31     44.97 o 
   4   2  13       16.23       21.30     39.80 o 
   5   2  13        5.93       10.60     48.60 o 
  -6   3  13        0.00       -6.82     74.84 o 
  -5   3  13       28.47       44.39     53.45 o 
  -4   3  13        6.03      -11.21     41.17 o 
  -3   3  13      264.02      368.27    131.55 o 
  -2   3  13      254.58      212.13     52.31 o 
  -1   3  13     1006.75     1003.55     87.70 o 
   0   3  13      771.01      692.20    130.35 o 
   1   3  13      161.86      108.70     43.28 o 
   2   3  13       47.54       44.66     41.60 o 
   3   3  13       44.61       57.04     47.55 o 
   4   3  13       69.67       31.65     44.91 o 
  -6   4  13       36.63      175.32     99.30 o 
  -5   4  13        7.00      118.18     78.62 o 
  -4   4  13      139.13      355.53     89.55 o 
  -3   4  13        0.01       21.09     41.87 o 
  -2   4  13      820.78      934.29    110.58 o 
  -1   4  13      241.31      335.34     62.54 o 
   0   4  13       18.15       -0.76     54.59 o 
   1   4  13       87.19       64.29     43.30 o 
   2   4  13        4.40       15.30     39.90 o 
   3   4  13       46.56       74.82     50.70 o 
   4   4  13       37.32       35.84     48.34 o 
  -6   5  13        0.78       61.60     69.45 o 
  -5   5  13       19.67       58.36     63.94 o 
  -4   5  13        9.98       55.95     58.07 o 
  -3   5  13      128.96      153.69     53.05 o 
  -2   5  13      126.48      201.23     54.00 o 
  -1   5  13      169.57      196.49     53.46 o 
   0   5  13       17.58       13.36     50.31 o 
   1   5  13      560.03      613.10     81.80 o 
   2   5  13       30.95       68.38     46.94 o 
   3   5  13       18.57       30.55     43.30 o 
   4   5  13        2.74        7.09     80.24 o 
  -5   6  13        2.64       15.14     78.46 o 
  -4   6  13        1.68       64.96    132.27 o 
  -3   6  13        4.41       -1.44     65.17 o 
  -2   6  13       66.31       33.87     39.68 o 
  -1   6  13       16.97       22.04     39.48 o 
   0   6  13        3.11        4.35     38.06 o 
   1   6  13      173.81      114.10     49.38 o 
   2   6  13       61.05       80.00     53.29 o 
   3   6  13       78.16       50.59     53.23 o 
   4   6  13      137.89       42.79     70.51 o 
  -5   7  13       37.05       89.33     81.00 o 
  -4   7  13       41.28       65.61     59.64 o 
  -3   7  13        3.69       25.27     57.61 o 
  -2   7  13        6.85       32.33     50.84 o 
  -1   7  13      111.59      140.52     48.80 o 
   0   7  13        8.01       24.77     39.42 o 
   1   7  13      102.60       40.41     51.54 o 
   2   7  13        1.69       -4.65     39.00 o 
   3   7  13       33.50       31.81     56.70 o 
  -4   8  13       17.88       23.34     87.52 o 
  -3   8  13        3.33        9.50     71.75 o 
  -2   8  13      111.21      108.95     66.04 o 
  -1   8  13      127.13       89.92     57.43 o 
   0   8  13       37.63       61.12     51.53 o 
   1   8  13       19.67       36.40     43.46 o 
   2   8  13        0.05        5.45     54.63 o 
   3   8  13        0.98      -38.49     52.47 o 
  -4   9  13        5.66      -26.58     67.72 o 
  -3   9  13       97.81      108.84     89.60 o 
  -2   9  13        0.09       48.66     67.45 o 
  -1   9  13        0.42      -15.97     75.51 o 
   0   9  13       61.80       83.85     65.19 o 
   1   9  13       15.06       20.82     60.51 o 
   2   9  13       65.99       27.47     58.92 o 
  -3  10  13        0.11      -86.78     69.62 o 
  -2  10  13       45.79       -2.19     55.31 o 
  -1  10  13       54.78       79.49     82.44 o 
   0  10  13        0.03      -80.60     63.51 o 
   1  10  13       75.36       58.68     92.83 o 
  -1  11  13       21.51       31.40     79.17 o 
  -6   0  14        0.18      -38.96    100.53 o 
  -5   0  14       32.39       34.15     81.29 o 
  -4   0  14       57.73       26.94     84.65 o 
  -3   0  14       82.96        6.25     69.26 o 
  -2   0  14      226.90      138.05     73.59 o 
  -1   0  14      506.41      629.03     81.22 o 
   0   0  14       57.66       63.97     67.82 o 
   1   0  14      212.05      220.30    101.01 o 
   2   0  14       17.35       85.62    100.53 o 
   3   0  14       80.51       91.87     62.59 o 
   4   0  14      114.25      158.44     85.12 o 
  -6   1  14        0.87      -76.34     66.82 o 
  -5   1  14        7.44       10.14     54.90 o 
  -4   1  14        4.22       39.88     47.22 o 
  -3   1  14       14.12        1.40     48.31 o 
  -2   1  14      610.42      600.99     67.19 o 
  -1   1  14        0.01       40.20     35.87 o 
   0   1  14      403.00      504.72    105.58 o 
   1   1  14      141.18      141.35     57.06 o 
   2   1  14      467.91      381.74    133.48 o 
   3   1  14       58.90      151.55     65.65 o 
   4   1  14       52.98       75.05     48.88 o 
  -6   2  14        0.69       19.43     65.05 o 
  -5   2  14       30.10       61.80     48.05 o 
  -4   2  14      105.47      128.27     51.91 o 
  -3   2  14       25.60       14.24     36.12 o 
  -2   2  14      177.20      124.11     44.49 o 
  -1   2  14      204.08      108.58     38.69 o 
   0   2  14        1.78      -19.24     46.57 o 
   1   2  14       51.11       56.32     57.14 o 
   2   2  14      103.09       84.30     47.93 o 
   3   2  14       45.92       22.86     47.55 o 
   4   2  14        0.02        3.69     42.11 o 
  -6   3  14        0.21        7.89     70.00 o 
  -5   3  14        0.30        4.35     56.88 o 
  -4   3  14        3.89       62.88     48.22 o 
  -3   3  14      177.41      154.30     52.71 o 
  -2   3  14       31.54       55.65     46.42 o 
  -1   3  14        2.22       -2.91     34.92 o 
   0   3  14      407.30      344.35     97.16 o 
   1   3  14        3.59        8.88     39.85 o 
   2   3  14        0.54       38.88     44.24 o 
   3   3  14       15.01       18.75     50.07 o 
   4   3  14       19.64      -11.87     45.20 o 
  -5   4  14       39.94       37.06     71.56 o 
  -4   4  14       60.38       55.52     44.83 o 
  -3   4  14       15.19       42.36     38.10 o 
  -2   4  14       34.87       29.41     39.56 o 
  -1   4  14      232.80      199.14     60.43 o 
   0   4  14        0.24       14.47     50.13 o 
   1   4  14       29.85       -2.02     40.99 o 
   2   4  14        7.43        5.97     44.78 o 
   3   4  14       18.71       62.30     56.08 o 
   4   4  14       12.17       39.34     56.96 o 
  -5   5  14       21.28       14.09     58.11 o 
  -4   5  14       11.11       51.16     65.95 o 
  -3   5  14       97.76      120.45     56.83 o 
  -2   5  14       43.15      100.42     51.91 o 
  -1   5  14      165.25      158.51     50.25 o 
   0   5  14       25.35       40.62     49.49 o 
   1   5  14       29.21       17.98     47.03 o 
   2   5  14      294.83      304.32     72.97 o 
   3   5  14        0.08       32.35     59.04 o 
  -5   6  14       19.57      -12.12     60.20 o 
  -4   6  14       81.95       88.33     77.03 o 
  -3   6  14       71.40      110.20     88.15 o 
  -2   6  14        0.12      -26.19     45.45 o 
  -1   6  14      128.58      137.07     54.86 o 
   0   6  14       20.45      -11.64     46.22 o 
   1   6  14       91.71       41.02     43.89 o 
   2   6  14       25.96       79.38     57.22 o 
   3   6  14       97.94       71.38     52.99 o 
  -4   7  14       18.64        4.25     70.55 o 
  -3   7  14       54.76       13.81     71.49 o 
  -2   7  14       73.32      118.86     81.95 o 
  -1   7  14       25.61       -6.01     48.54 o 
   0   7  14      102.24       59.25     54.64 o 
   1   7  14       36.59       17.52     43.91 o 
   2   7  14        7.08       19.97     47.09 o 
   3   7  14       37.69       51.60     64.14 o 
  -4   8  14       47.21       82.00     78.23 o 
  -3   8  14       24.16      -23.84     71.57 o 
  -2   8  14        5.17       21.89    113.76 o 
  -1   8  14       40.32       87.17     61.62 o 
   0   8  14       24.70      -15.90     44.02 o 
   1   8  14      185.67      168.52     80.76 o 
   2   8  14        0.03      -13.94     52.96 o 
  -3   9  14        5.12       51.31     70.78 o 
  -2   9  14      128.82      126.01     76.10 o 
  -1   9  14       65.05       34.21     83.29 o 
   0   9  14       38.92       79.49     77.20 o 
   1   9  14       15.45       23.26     60.16 o 
  -1  10  14       92.40      117.85     87.74 o 
   0  10  14        0.62      -18.28    104.38 o 
  -5   1  15       15.40        3.74     47.32 o 
  -4   1  15        8.80       72.12     51.32 o 
  -3   1  15       10.47      -17.29     36.02 o 
  -2   1  15       21.41       45.85     33.41 o 
  -1   1  15      140.50      140.65     58.45 o 
   0   1  15       28.67       32.45     56.14 o 
   1   1  15       10.48       23.56     56.46 o 
   2   1  15       24.27       -8.60     54.21 o 
   3   1  15        0.18       17.03     50.42 o 
   4   1  15        3.95      -17.96     57.48 o 
  -5   2  15       21.81       57.74     53.71 o 
  -4   2  15       11.49       53.94     45.17 o 
  -3   2  15       54.77       50.99     41.44 o 
  -2   2  15        5.48        7.88     38.48 o 
  -1   2  15      255.00      189.04     59.52 o 
   0   2  15        9.03       47.59     50.84 o 
   1   2  15      193.45      239.50     85.38 o 
   2   2  15       94.32      163.72     75.05 o 
   3   2  15        0.07       33.92     53.17 o 
  -5   3  15       27.88       33.99     73.73 o 
  -4   3  15        3.75      -30.00     37.82 o 
  -3   3  15      324.74      563.12    165.55 o 
  -2   3  15       23.14      -16.59     43.46 o 
  -1   3  15       14.33       -6.68     45.67 o 
   0   3  15      358.27      381.39     84.86 o 
   1   3  15      242.46      202.05     70.23 o 
   2   3  15        6.26       -8.16     42.36 o 
   3   3  15      112.16       94.71     60.49 o 
  -5   4  15       49.58      104.94     84.17 o 
  -4   4  15      105.75      208.22     64.33 o 
  -3   4  15       17.63       91.07     51.25 o 
  -2   4  15        4.76       43.69     45.37 o 
  -1   4  15       44.15       44.49     57.48 o 
   0   4  15        1.30       -5.09     72.15 o 
   1   4  15       33.79       17.74     52.88 o 
   2   4  15      160.46       91.38     51.31 o 
   3   4  15       24.65       28.20     52.87 o 
  -5   5  15        4.57        1.88     77.03 o 
  -4   5  15        2.20       -5.46     58.84 o 
  -3   5  15       37.43       -3.86     45.95 o 
  -2   5  15       43.99       46.97     50.86 o 
  -1   5  15      151.65      156.64    104.14 o 
   0   5  15       68.24       45.26     48.70 o 
   1   5  15        3.28       69.73     56.55 o 
   2   5  15      149.94      155.58     66.11 o 
   3   5  15      322.06      316.94     78.54 o 
  -4   6  15        7.96       24.66     65.08 o 
  -3   6  15        6.62       55.79     70.87 o 
  -2   6  15        3.24      -13.05     52.93 o 
  -1   6  15       21.34        7.57     46.66 o 
   0   6  15       93.83      153.55     65.67 o 
   1   6  15       51.91       85.44     52.10 o 
   2   6  15      159.43      214.55     71.06 o 
  -4   7  15        0.01       -2.70     67.37 o 
  -3   7  15       19.30      -34.36     56.35 o 
  -2   7  15        1.89      -50.84     56.95 o 
  -1   7  15       19.48       75.97     78.27 o 
   0   7  15       25.39       34.40     53.27 o 
   1   7  15       95.63      101.56     56.20 o 
   2   7  15        1.09       30.69     49.61 o 
  -3   8  15       15.67       26.47     74.43 o 
  -2   8  15       18.61       50.59     61.67 o 
  -1   8  15        1.09      -18.76     80.33 o 
   0   8  15        9.62        1.97     65.39 o 
   1   8  15       15.91       51.45     60.40 o 
  -2   9  15        0.12      -75.18     85.46 o 
  -1   9  15       55.38      118.32    149.11 o 
   0   9  15        0.07       16.35     76.48 o 
  -5   0  16        1.11       22.61    128.91 o 
  -4   0  16      128.11       82.25     95.24 o 
  -3   0  16       56.60      139.97     93.79 o 
  -2   0  16       72.61       -9.62     51.95 o 
  -1   0  16        0.26       11.54     63.97 o 
   0   0  16      163.66      156.80     91.87 o 
   1   0  16       18.45       -0.96     66.38 o 
   2   0  16       68.27       14.91     76.48 o 
   3   0  16      550.07      599.80    170.27 o 
  -5   1  16        4.45       43.28     59.24 o 
  -4   1  16        7.24        9.41     39.42 o 
  -3   1  16       30.89        3.33     35.55 o 
  -2   1  16       14.95       15.95     39.17 o 
  -1   1  16      131.08      153.10     66.13 o 
   0   1  16      106.07       97.88     55.10 o 
   1   1  16       70.74      109.91     70.91 o 
   2   1  16       49.84      146.80     77.89 o 
   3   1  16      122.71      132.65     81.22 o 
  -5   2  16        0.32      -30.96     47.35 o 
  -4   2  16      111.25      115.63     58.52 o 
  -3   2  16       84.81      108.37     48.85 o 
  -2   2  16       50.91       95.21     48.31 o 
  -1   2  16        1.26       -5.53     47.96 o 
   0   2  16       65.52       60.67     53.28 o 
   1   2  16        0.51      -12.33     47.35 o 
   2   2  16      187.18      156.50     80.54 o 
   3   2  16        0.65       -0.17     46.21 o 
  -5   3  16       64.51       80.14     80.39 o 
  -4   3  16        3.32       -8.53     51.99 o 
  -3   3  16        2.05       23.81     50.85 o 
  -2   3  16       70.61       25.64     43.45 o 
  -1   3  16       32.74       -3.58     42.32 o 
   0   3  16       27.23      -30.09     45.07 o 
   1   3  16       75.38       34.63     48.35 o 
   2   3  16       17.04        9.24     61.83 o 
   3   3  16       11.83       33.73     72.18 o 
  -4   4  16       11.73       34.34     81.15 o 
  -3   4  16      108.08      138.35     57.66 o 
  -2   4  16        0.95      -10.89     40.66 o 
  -1   4  16       23.72       41.26     48.64 o 
   0   4  16       19.64      -11.29     51.77 o 
   1   4  16        1.91       -3.49     69.20 o 
   2   4  16       14.27       36.43     54.61 o 
  -4   5  16        2.95       29.93     64.21 o 
  -3   5  16        2.30      -21.51     49.31 o 
  -2   5  16        7.84       26.97     50.75 o 
  -1   5  16        6.39       34.57     58.92 o 
   0   5  16      134.31      100.14     70.95 o 
   1   5  16       41.05       -8.15     52.05 o 
   2   5  16        1.03       18.56     56.13 o 
  -3   6  16       14.79       11.74     74.43 o 
  -2   6  16       21.72       51.73     62.45 o 
  -1   6  16       48.17      104.55     77.13 o 
   0   6  16       38.81       39.57     65.83 o 
   1   6  16       47.50       40.39     60.55 o 
  -3   7  16       58.88       67.10     89.34 o 
  -2   7  16        0.99      -28.25     66.38 o 
  -1   7  16       51.75      109.19     88.98 o 
   0   7  16        1.54      -19.20     65.10 o 
   1   7  16       43.50      110.70     63.23 o 
  -1   8  16       15.55      -42.33     87.06 o 
  -4   1  17        1.11      -12.20     46.03 o 
  -3   1  17       32.32       38.52     48.53 o 
  -2   1  17       25.25       -5.35     47.55 o 
  -1   1  17        7.59       -3.01     46.12 o 
   0   1  17      112.98       59.40     59.94 o 
   1   1  17       71.78      123.10     77.38 o 
   2   1  17       18.69       52.25     74.72 o 
  -4   2  17       10.48       -0.17     54.74 o 
  -3   2  17       27.67       17.81     48.43 o 
  -2   2  17      101.49       28.49     55.67 o 
  -1   2  17      134.84      124.15     66.36 o 
   0   2  17        1.38        1.43     50.17 o 
   1   2  17       18.98        1.69     58.27 o 
   2   2  17       29.63       38.91     67.14 o 
  -4   3  17       18.04        0.29     46.95 o 
  -3   3  17       38.99       58.93     64.75 o 
  -2   3  17      108.54      212.85     76.42 o 
  -1   3  17        2.65       36.11     63.75 o 
   0   3  17      114.04       85.05     58.96 o 
   1   3  17        0.38       31.44     59.00 o 
   2   3  17      157.44      240.55     89.95 o 
  -3   4  17       11.15       27.27     54.26 o 
  -2   4  17      131.29       55.80     56.95 o 
  -1   4  17      109.34      106.49     65.85 o 
   0   4  17        6.05       64.78     69.08 o 
   1   4  17       48.40      125.28     71.43 o 
  -3   5  17       25.99       54.96     62.80 o 
  -2   5  17       36.07       16.80     69.42 o 
  -1   5  17       32.23       55.96     51.42 o 
   0   5  17      238.62      267.68     90.47 o 
   1   5  17      136.15      152.13     78.12 o 
  -2   6  17        3.46        1.82     62.94 o 
  -1   6  17      130.54      101.53     78.88 o 
   0   6  17        6.40       -3.66     63.70 o 
  -3   0  18       33.26      -41.85     64.93 o 
  -2   0  18        7.67      -63.97     69.74 o 
  -1   0  18       37.23       29.34     68.30 o 
   0   0  18      194.30      146.70     99.08 o 
   1   0  18       72.25      -10.10     88.50 o 
  -3   1  18        0.03      -28.01     50.38 o 
  -2   1  18       47.64       82.59     69.68 o 
  -1   1  18       38.89       30.56     56.28 o 
   0   1  18      113.17      136.45     70.68 o 
   1   1  18      182.09      192.80     81.38 o 
  -3   2  18       40.31      124.05     81.27 o 
  -2   2  18       11.59       11.01     46.58 o 
  -1   2  18      107.21      119.87    106.06 o 
   0   2  18      122.74      170.75     83.95 o 
  -2   3  18       52.39       77.65     57.30 o 
  -1   3  18        5.55      -15.59     54.15 o 
   0   3  18        9.50       79.26     67.45 o 
  -2   4  18       21.48      -53.31     63.04 o 
  -1   4  18       19.16       71.29     66.77 o 
                                                 
